# Supplementary material for: Authenticating coins of the ‘Roman emperor’ Sponsian
Source: PLoS One. 2022 Nov 23;17(11):e0274285. doi: 10.1371/journal.pone.0274285 (PMC9683583; doi:10.1371/journal.pone.0274285)
Supplement: S4 File — (XLSX) [file pone.0274285.s004.xlsx]

## Sheet: wt%_stoich_norm
Spectrum Label	C	N	O	Na	Mg	Al	Si	P	S	Cl	Ar	K	Ca	Ti	Mn	Fe	Cu	As	Br	Ag	Au	Pb	Total	Project Path
Spectrum 1			10.86																		89.14		100	2022-02-28 Roman coins/GLAHM 29540/GLAHM 29540-Site 2
Spectrum 2			10.86																		89.14		100	2022-02-28 Roman coins/GLAHM 29540/GLAHM 29540-Site 2
Spectrum 3			10.86																		89.14		100	2022-02-28 Roman coins/GLAHM 29540/GLAHM 29540-Site 2
Spectrum 4			10.86																		89.14		100	2022-02-28 Roman coins/GLAHM 29540/GLAHM 29540-Site 2
Spectrum 5			10.86																		89.14		100	2022-02-28 Roman coins/GLAHM 29540/GLAHM 29540-Site 2
Spectrum 6			10.86																		89.14		100	2022-02-28 Roman coins/GLAHM 29540/GLAHM 29540-Site 2
Spectrum 7			10.86																		89.14		100	2022-02-28 Roman coins/GLAHM 29540/GLAHM 29540-Site 2
Spectrum 8			10.86																		89.14		100	2022-02-28 Roman coins/GLAHM 29540/GLAHM 29540-Site 3
Spectrum 9			10.86																		89.14		100	2022-02-28 Roman coins/GLAHM 29540/GLAHM 29540-Site 3
Spectrum 10			10.86																		89.14		100	2022-02-28 Roman coins/GLAHM 29540/GLAHM 29540-Site 3
Spectrum 11			10.86																		89.14		100	2022-02-28 Roman coins/GLAHM 29540/GLAHM 29540-Site 3
Spectrum 12			10.86																		89.14		100	2022-02-28 Roman coins/GLAHM 29540/GLAHM 29540-Site 4
Spectrum 13			10.86																		89.14		100	2022-02-28 Roman coins/GLAHM 29540/GLAHM 29540-Site 4
Spectrum 14			10.86																		89.14		100	2022-02-28 Roman coins/GLAHM 29540/GLAHM 29540-Site 4
Spectrum 15			10.86																		89.14		100	2022-02-28 Roman coins/GLAHM 29540/GLAHM 29540-Site 4
Spectrum 16			10.86																		89.14		100	2022-02-28 Roman coins/GLAHM 29540/GLAHM 29540-Site 4
Spectrum 17			53.26				46.74																100	2022-02-28 Roman coins/GLAHM 29540/GLAHM 29540-Site 5
Spectrum 18	10.55		60.66	0.23		0.2	28.35																100	2022-02-28 Roman coins/GLAHM 29540/GLAHM 29540-Site 5
Spectrum 19	10.45		59.86	0.32	0.22	0.74	26.97					0.64	0.27			0.55							100	2022-02-28 Roman coins/GLAHM 29540/GLAHM 29540-Site 5
Spectrum 20	10.46		60.39	0.3		0.53	27.9						0.43										100	2022-02-28 Roman coins/GLAHM 29540/GLAHM 29540-Site 5
Spectrum 21			33.21	3.46	4.05		17.53		0				17.6			8.18			15.97				100	2022-02-28 Roman coins/GLAHM 29540/GLAHM 29540-Site 6
Spectrum 22	19.13		63.54	0.3	0.64	1.5	3.26		2.61	0.42		0.93	6.34			1.32							100	2022-02-28 Roman coins/GLAHM 29540/GLAHM 29540-Site 6
Spectrum 23	25.2	1.38	71.8	0.42	0.05	0.11	0.18		0	0.08		0.3	0.4			0.08							100	2022-02-28 Roman coins/GLAHM 29596/GLAHM 29596-Site 1
Spectrum 24	22.51		64.97	0.31	0.08	0.14	0.09		0	0.09		0.55	11.26										100	2022-02-28 Roman coins/GLAHM 29596/GLAHM 29596-Site 1
Spectrum 25	18.97		63.08	0.32		0.12	0.07		6.06			7.05	4.33										100	2022-02-28 Roman coins/GLAHM 29596/GLAHM 29596-Site 2
Spectrum 26	17.61		61.61	0.23	0.11	0.12	0.1		7.11			7.99	5.11										100	2022-02-28 Roman coins/GLAHM 29596/GLAHM 29596-Site 2
Spectrum 27	23.49		66.9	0.27		0.08	0.06		0.66	0.09		1.39	7.05										100	2022-02-28 Roman coins/GLAHM 29596/GLAHM 29596-Site 2
Spectrum 28	26.08		70.81	0.51		0.52	0.02		0			0.88	1.18										100	2022-02-28 Roman coins/GLAHM 29596/GLAHM 29596-Site 2
Spectrum 29	25.79		70.38	0.44	0.15	0.25	0.35		0	0.28		0.61	1.59			0.17							100	2022-02-28 Roman coins/GLAHM 29596/GLAHM 29596-Site 2
Spectrum 30	26.28		70.99	0.36	0.09	0.09	0.08		0	0.15		0.74	1.22										100	2022-02-28 Roman coins/GLAHM 29596/GLAHM 29596-Site 2
Spectrum 31	25.98		70.48	0.42	0.09	0.14	0.12		0	0.31		0.9	1.57										100	2022-02-28 Roman coins/GLAHM 29596/GLAHM 29596-Site 2
Spectrum 32	17.68		61.59	0.27		0.11	0.1		7			8.08	5.18										100	2022-02-28 Roman coins/GLAHM 29596/GLAHM 29596-Site 2
Spectrum 33	18.78		62.87	0.24		0.11	0.08		6.21			7.24	4.46										100	2022-02-28 Roman coins/GLAHM 29596/GLAHM 29596-Site 2
Spectrum 34	18.11		62.12	0.28		0.11	0.11		6.71			7.7	4.86										100	2022-02-28 Roman coins/GLAHM 29596/GLAHM 29596-Site 2
Spectrum 35	19.7		63.63	0.3		0.08	0.06		5.2			6.51	4.39			0.13							100	2022-02-28 Roman coins/GLAHM 29596/GLAHM 29596-Site 2
Spectrum 36	23.34		66.28	0.37	0.1	0.08	0.06		0	0.08		0.58	9.1										100	2022-02-28 Roman coins/GLAHM 29596/GLAHM 29596-Site 2
Spectrum 37	20.8		61.09	1.19			0.5		0	0.25		0.8	1.08			14.29							100	2022-02-28 Roman coins/GLAHM 29596/GLAHM 29596-Site 3
Spectrum 38	20.02		63.77	0.43	1.55	3.69	3.47		0	0.1		0.46	0.57			5.94							100	2022-02-28 Roman coins/GLAHM 29596/GLAHM 29596-Site 3
Spectrum 39	19.34		63.51	0.4	0.09	0.15	0.11		5.71	0.13		6.2	4.21			0.16							100	2022-02-28 Roman coins/GLAHM 29596/GLAHM 29596-Site 3
Spectrum 40	21.01		61.55	1.09		0.19	0.5		0	0.22		0.67	0.88			13.9							100	2022-02-28 Roman coins/GLAHM 29596/GLAHM 29596-Site 3
Spectrum 41	26.46		71.25	0.46								0.35	1.03			0.45							100	2022-02-28 Roman coins/GLAHM 29596/GLAHM 29596-Site 3
Spectrum 42			53.26				46.74																100	2022-02-28 Roman coins/GLAHM 29596/GLAHM 29596-Site 4
Spectrum 43			53.26				46.74																100	2022-02-28 Roman coins/GLAHM 29596/GLAHM 29596-Site 4
Spectrum 44			53.21			0.4	46.39																100	2022-02-28 Roman coins/GLAHM 29596/GLAHM 29596-Site 4
Spectrum 45			10.79														0.54			3.23	85.45		100	2022-02-28 Roman coins/GLAHM 29596/GLAHM 29596-Site 4
Spectrum 46			10.82														0.59			2.59	86		100	2022-02-28 Roman coins/GLAHM 29596/GLAHM 29596-Site 4
Spectrum 47			10.82														0.8			3.07	85.31		100	2022-02-28 Roman coins/GLAHM 29596/GLAHM 29596-Site 4
Spectrum 48			19	41.52						17.21		22.27											100	2022-02-28 Roman coins/GLAHM 29596/GLAHM 29596-Site 5
Spectrum 49			53.15	0.15			46.59					0.11											100	2022-02-28 Roman coins/GLAHM 29596/GLAHM 29596-Site 5
Spectrum 50	7.75		51.02		4.85	4.91	14.64			0.15		0.17	11.12	0.29		5.1							100	2022-02-28 Roman coins/GLAHM 29596/GLAHM 29596-Site 5
Spectrum 51			10.83														0.68			2.63	85.86		100	2022-02-28 Roman coins/GLAHM 29596/GLAHM 29596-Site 5
Spectrum 52			10.8																	1.41	87.79		100	2022-02-28 Roman coins/GLAHM 29596/GLAHM 29596-Site 5
Spectrum 53			10.86																		89.14		100	2022-02-28 Roman coins/GLAHM 29596/GLAHM 29596-Site 5
Spectrum 54			10.84														0.69			2.29	86.18		100	2022-02-28 Roman coins/GLAHM 29596/GLAHM 29596-Site 5
Spectrum 55	14.06		56.75	2.69	0.63	3.42	10.01			1.31		2.16	3.48	0.28	0.14	5.08							100	2022-02-28 Roman coins/GLAHM 40333/GLAHM 40333-Site 2
Spectrum 56	12.49		49.73	1.41	0.58	1.43	5.22			0.86		1.38	2.66	0.19	0.2	23.86							100	2022-02-28 Roman coins/GLAHM 40333/GLAHM 40333-Site 2
Spectrum 57	21.77		65.21	1.03	0.43	0.76	2.98			0.52		1.03	4.02	0.11		2.14							100	2022-02-28 Roman coins/GLAHM 40333/GLAHM 40333-Site 2
Spectrum 58	18.46		59.21	0.7	0.44	0.49	1.61	0	0	0.41	0.08	0.51	17.23			0.87							100	2022-02-28 Roman coins/GLAHM 40333/GLAHM 40333-Site 2
Spectrum 59	21.03		64.51	1.15	0.81	1.1	3.91			0.79		0.82	2.42			3.46							100	2022-02-28 Roman coins/GLAHM 40333/GLAHM 40333-Site 2
Spectrum 60	20.18		62.99	1.16	0.78	0.98	3.26			0.6		0.82	7.78	0.09		1.35							100	2022-02-28 Roman coins/GLAHM 40333/GLAHM 40333-Site 2
Spectrum 61	14.25		56.91	7.76	0.34	5.99	8.45			2.47		0.91	0.32			2.6							100	2022-02-28 Roman coins/GLAHM 40333/GLAHM 40333-Site 3 VP mode
Spectrum 62	16.22		60.16	4.39	0.32	3.97	9.3			1.88		0.78	0.58			2.4							100	2022-02-28 Roman coins/GLAHM 40333/GLAHM 40333-Site 3 VP mode
Spectrum 63	16.16		59.64	5.74	0.32	5.71	7.47			2.08		0.65	0.32			1.92							100	2022-02-28 Roman coins/GLAHM 40333/GLAHM 40333-Site 3 VP mode
Spectrum 64 VP mode			11.14														3.59			3.24	82.03		100	2022-02-28 Roman coins/GLAHM 40333/GLAHM 40333-Site 3 VP mode
Spectrum 65 VP mode			11.18														4.18			3.87	80.77		100	2022-02-28 Roman coins/GLAHM 40333/GLAHM 40333-Site 3 VP mode
Spectrum 66 VP mode			11.15														3.61			3.07	82.16		100	2022-02-28 Roman coins/GLAHM 40333/GLAHM 40333-Site 3 VP mode
Spectrum 67	14		59.51	0.4	0.57	9.34	10.67			0.29		3.81	0.43			0.98							100	2022-02-28 Roman coins/GLAHM 40333/GLAHM 40333-Site 4 VP mode
Spectrum 68	14.59		59.74	0.57	0.75	8.26	9.89			0.38		3.5	1.17	0.13		1							100	2022-02-28 Roman coins/GLAHM 40333/GLAHM 40333-Site 4 VP mode
Spectrum 69	17.3		64.49	0.84	0.16	0.4	15.19		0	0.47		0.41	0.42			0.33							100	2022-02-28 Roman coins/GLAHM 40333/GLAHM 40333-Site 4 VP mode
Spectrum 70	24.65		67.89	2.35	0.26	0.17	0.34		0	2.02		0.99	0.94			0.39							100	2022-02-28 Roman coins/GLAHM 40333/GLAHM 40333-Site 4 VP mode
Spectrum 71	17.52		60.23		0.34	0.17	0.37		5.14	0.39		0.31	0.41			0.38		14.74					100	2022-02-28 Roman coins/GLAHM 40333/GLAHM 40333-Site 5
Spectrum 72	17.1		59.65	0.34		0.19	0.39		5.38	0.35		0.29	0.39			0.31		15.61					100	2022-02-28 Roman coins/GLAHM 40333/GLAHM 40333-Site 5
Spectrum 73	5.43		57.13				37.44																100	2022-02-28 Roman coins/GLAHM 40333/GLAHM 40333-Site 6
Spectrum 74	8.72		59.47				31.81																100	2022-02-28 Roman coins/GLAHM 40333/GLAHM 40333-Site 6
Spectrum 75			53.26				46.74																100	2022-02-28 Roman coins/GLAHM 40333/GLAHM 40333-Site 6
Spectrum 76			0																				0	2022-02-28 Roman coins/GLAHM 40333/GLAHM 40333-Site 6
Spectrum 77			11.16														3.62			2.76	82.46		100	2022-02-28 Roman coins/GLAHM 40333/GLAHM 40333-Site 6
Spectrum 78			11.18														3.99			3.45	81.38		100	2022-02-28 Roman coins/GLAHM 40333/GLAHM 40333-Site 6
Spectrum 79			11.21														3.94			2.59	82.26		100	2022-02-28 Roman coins/GLAHM 40333/GLAHM 40333-Site 6
Spectrum 80	5.16		56.93				37.91																100	2022-02-28 Roman coins/GLAHM 29820/GLAHM 29820-Site 1
Spectrum 81	11.41		61.02	0.17			26.64			0.21			0.56										100	2022-02-28 Roman coins/GLAHM 29820/GLAHM 29820-Site 1
Spectrum 82			10.75														1.2			5.85	82.2		100	2022-02-28 Roman coins/GLAHM 29820/GLAHM 29820-Site 1
Spectrum 83			10.79														1.42			5.52	82.27		100	2022-02-28 Roman coins/GLAHM 29820/GLAHM 29820-Site 1
Spectrum 84			10.78														1.31			5.37	82.53		100	2022-02-28 Roman coins/GLAHM 29820/GLAHM 29820-Site 1
Spectrum 85	25.08		69.3	0.78	0.2	0.27	0.66		0	0.67		0.54	2.34			0.15							100	2022-02-28 Roman coins/GLAHM 29820/GLAHM 29820-Site 2
Spectrum 86	18.79		57.99	0.38	0.28	1.01	2.5			2.21		2.77	6.28			0.96						6.83	100	2022-02-28 Roman coins/GLAHM 29820/GLAHM 29820-Site 2
Spectrum 87	24.3		67.72	0.58	0.33	0.47	0.71			1.49		1.85	2.04			0.51							100	2022-02-28 Roman coins/GLAHM 29820/GLAHM 29820-Site 2
Spectrum 88	24.52		68.3	0.54	0.33	0.61	0.79			1.22		1.18	1.6			0.92							100	2022-02-28 Roman coins/GLAHM 29820/GLAHM 29820-Site 2

## Sheet: wt%_all_norm
Spectrum Label	C	N	O	Na	Mg	Al	Si	P	S	Cl	Ar	K	Ca	Ti	Mn	Fe	Cu	As	Br	Ag	Au	Pb	Total	Project Path
Spectrum 1																					100		100	2022-02-28 Roman coins/GLAHM 29540/GLAHM 29540-Site 2
Spectrum 2																					100		100	2022-02-28 Roman coins/GLAHM 29540/GLAHM 29540-Site 2
Spectrum 3																					100		100	2022-02-28 Roman coins/GLAHM 29540/GLAHM 29540-Site 2
Spectrum 4																					100		100	2022-02-28 Roman coins/GLAHM 29540/GLAHM 29540-Site 2
Spectrum 5																					100		100	2022-02-28 Roman coins/GLAHM 29540/GLAHM 29540-Site 2
Spectrum 6																					100		100	2022-02-28 Roman coins/GLAHM 29540/GLAHM 29540-Site 2
Spectrum 7																					100		100	2022-02-28 Roman coins/GLAHM 29540/GLAHM 29540-Site 2
Spectrum 8																					100		100	2022-02-28 Roman coins/GLAHM 29540/GLAHM 29540-Site 3
Spectrum 9																					100		100	2022-02-28 Roman coins/GLAHM 29540/GLAHM 29540-Site 3
Spectrum 10																					100		100	2022-02-28 Roman coins/GLAHM 29540/GLAHM 29540-Site 3
Spectrum 11																					100		100	2022-02-28 Roman coins/GLAHM 29540/GLAHM 29540-Site 3
Spectrum 12																					100		100	2022-02-28 Roman coins/GLAHM 29540/GLAHM 29540-Site 4
Spectrum 13																					100		100	2022-02-28 Roman coins/GLAHM 29540/GLAHM 29540-Site 4
Spectrum 14																					100		100	2022-02-28 Roman coins/GLAHM 29540/GLAHM 29540-Site 4
Spectrum 15																					100		100	2022-02-28 Roman coins/GLAHM 29540/GLAHM 29540-Site 4
Spectrum 16																					100		100	2022-02-28 Roman coins/GLAHM 29540/GLAHM 29540-Site 4
Spectrum 17			57.22				42.78																100	2022-02-28 Roman coins/GLAHM 29540/GLAHM 29540-Site 5
Spectrum 18	13.77		52.95	0.26		0.23	32.78																100	2022-02-28 Roman coins/GLAHM 29540/GLAHM 29540-Site 5
Spectrum 19	20.37		36.89	0.41	0.29	1.02	38.75					1.01	0.42			0.84							100	2022-02-28 Roman coins/GLAHM 29540/GLAHM 29540-Site 5
Spectrum 20	16.13		46.96	0.36		0.66	35.33						0.57										100	2022-02-28 Roman coins/GLAHM 29540/GLAHM 29540-Site 5
Spectrum 21			63.06	2.16	2.41		9.08		0				9.59			4.59			9.1				100	2022-02-28 Roman coins/GLAHM 29540/GLAHM 29540-Site 6
Spectrum 22	34.8		37.99	0.42	0.92	2.23	5.01		4.14	0.68		1.49	10.19			2.12							100	2022-02-28 Roman coins/GLAHM 29540/GLAHM 29540-Site 6
Spectrum 23	56.73	8.94	29.96	0.98	0.12	0.29	0.49		0	0.23		0.85	1.16			0.23							100	2022-02-28 Roman coins/GLAHM 29596/GLAHM 29596-Site 1
Spectrum 24	37.92		38.59	0.53	0.14	0.25	0.15		0	0.17		1	21.24										100	2022-02-28 Roman coins/GLAHM 29596/GLAHM 29596-Site 1
Spectrum 25	34.51		36.71	0.45		0.17	0.11		9.48			11.41	7.17										100	2022-02-28 Roman coins/GLAHM 29596/GLAHM 29596-Site 2
Spectrum 26	33.29		32.99	0.33	0.16	0.18	0.16		11.22			13.08	8.59										100	2022-02-28 Roman coins/GLAHM 29596/GLAHM 29596-Site 2
Spectrum 27	38.01		45.45	0.42		0.13	0.1		1.12	0.16		2.37	12.24										100	2022-02-28 Roman coins/GLAHM 29596/GLAHM 29596-Site 2
Spectrum 28	54.81		37.51	1.09		1.22	0.06		0			2.24	3.07										100	2022-02-28 Roman coins/GLAHM 29596/GLAHM 29596-Site 2
Spectrum 29	57.68		32.75	0.93	0.33	0.59	0.84		0	0.7		1.56	4.17			0.45							100	2022-02-28 Roman coins/GLAHM 29596/GLAHM 29596-Site 2
Spectrum 30	61.44		30.68	0.87	0.23	0.25	0.21		0	0.43		2.2	3.69										100	2022-02-28 Roman coins/GLAHM 29596/GLAHM 29596-Site 2
Spectrum 31	59.99		30.41	0.94	0.21	0.34	0.31		0	0.84		2.49	4.46										100	2022-02-28 Roman coins/GLAHM 29596/GLAHM 29596-Site 2
Spectrum 32	33.53		32.63	0.38		0.16	0.16		11.09			13.3	8.76										100	2022-02-28 Roman coins/GLAHM 29596/GLAHM 29596-Site 2
Spectrum 33	39.87		27.05	0.37		0.18	0.13		10.81			13.2	8.4										100	2022-02-28 Roman coins/GLAHM 29596/GLAHM 29596-Site 2
Spectrum 34	34.84		32.43	0.4		0.17	0.17		10.79			12.87	8.34										100	2022-02-28 Roman coins/GLAHM 29596/GLAHM 29596-Site 2
Spectrum 35	42.8		25.81	0.47		0.13	0.1		9.45			12.37	8.62			0.25							100	2022-02-28 Roman coins/GLAHM 29596/GLAHM 29596-Site 2
Spectrum 36	35.14		47.87	0.56	0.16	0.13	0.09		0	0.13		0.94	14.98										100	2022-02-28 Roman coins/GLAHM 29596/GLAHM 29596-Site 2
Spectrum 37	31.16		42.66	1.71			0.74		0	0.36		1.16	1.56			20.65							100	2022-02-28 Roman coins/GLAHM 29596/GLAHM 29596-Site 3
Spectrum 38	34.13		41.47	0.6	2.22	5.44	5.3		0	0.16		0.71	0.87			9.1							100	2022-02-28 Roman coins/GLAHM 29596/GLAHM 29596-Site 3
Spectrum 39	34.4		38.61	0.56	0.13	0.22	0.16		8.79	0.21		9.86	6.82			0.26							100	2022-02-28 Roman coins/GLAHM 29596/GLAHM 29596-Site 3
Spectrum 40	31.45		43.35	1.57		0.27	0.73		0	0.31		0.97	1.27			20.08							100	2022-02-28 Roman coins/GLAHM 29596/GLAHM 29596-Site 3
Spectrum 41	56.78		37.12	1.06								0.95	2.83			1.26							100	2022-02-28 Roman coins/GLAHM 29596/GLAHM 29596-Site 3
Spectrum 42			53.76				46.24																100	2022-02-28 Roman coins/GLAHM 29596/GLAHM 29596-Site 4
Spectrum 43			53.46				46.54																100	2022-02-28 Roman coins/GLAHM 29596/GLAHM 29596-Site 4
Spectrum 44			51.89			0.41	47.69																100	2022-02-28 Roman coins/GLAHM 29596/GLAHM 29596-Site 4
Spectrum 45																	0.59			3.8	95.62		100	2022-02-28 Roman coins/GLAHM 29596/GLAHM 29596-Site 4
Spectrum 46																	0.64			3.06	96.3		100	2022-02-28 Roman coins/GLAHM 29596/GLAHM 29596-Site 4
Spectrum 47																	0.87			3.62	95.51		100	2022-02-28 Roman coins/GLAHM 29596/GLAHM 29596-Site 4
Spectrum 48			56.45	25.46						8.07		10.01											100	2022-02-28 Roman coins/GLAHM 29596/GLAHM 29596-Site 5
Spectrum 49			52.5	0.15			47.23					0.11											100	2022-02-28 Roman coins/GLAHM 29596/GLAHM 29596-Site 5
Spectrum 50	9.72		42.68		5.46	5.62	16.96			0.17		0.2	12.94	0.34		5.91							100	2022-02-28 Roman coins/GLAHM 29596/GLAHM 29596-Site 5
Spectrum 51																	0.75			3.1	96.15		100	2022-02-28 Roman coins/GLAHM 29596/GLAHM 29596-Site 5
Spectrum 52																				1.66	98.34		100	2022-02-28 Roman coins/GLAHM 29596/GLAHM 29596-Site 5
Spectrum 53																					100		100	2022-02-28 Roman coins/GLAHM 29596/GLAHM 29596-Site 5
Spectrum 54																	0.75			2.7	96.55		100	2022-02-28 Roman coins/GLAHM 29596/GLAHM 29596-Site 5
Spectrum 55	23.88		34.94	3.49	0.85	4.7	14.16			1.91		3.14	5.05	0.4	0.2	7.29							100	2022-02-28 Roman coins/GLAHM 40333/GLAHM 40333-Site 2
Spectrum 56	20.4		26.27	2.01	0.83	2.05	7.53			1.23		1.96	3.77	0.26	0.28	33.4							100	2022-02-28 Roman coins/GLAHM 40333/GLAHM 40333-Site 2
Spectrum 57	47.55		26.95	1.74	0.77	1.4	5.71			1.04		2.08	8.19	0.22		4.36							100	2022-02-28 Roman coins/GLAHM 40333/GLAHM 40333-Site 2
Spectrum 58	27.56		39.55	0.96	0.62	0.7	2.34	0	0	0.6	0.11	0.74	25.52			1.31							100	2022-02-28 Roman coins/GLAHM 40333/GLAHM 40333-Site 2
Spectrum 59	42.91		31.78	1.78	1.31	1.85	6.78			1.43		1.49	4.4			6.26							100	2022-02-28 Roman coins/GLAHM 40333/GLAHM 40333-Site 2
Spectrum 60	36.63		35.53	1.73	1.21	1.56	5.32			1.01		1.37	13.19	0.15		2.3							100	2022-02-28 Roman coins/GLAHM 40333/GLAHM 40333-Site 2
Spectrum 61	24.75		35.8	9.66	0.45	8.16	12.04			3.62		1.32	0.46			3.73							100	2022-02-28 Roman coins/GLAHM 40333/GLAHM 40333-Site 3 VP mode
Spectrum 62	27.81		39.42	5.55	0.42	5.42	13.16			2.77		1.13	0.85			3.47							100	2022-02-28 Roman coins/GLAHM 40333/GLAHM 40333-Site 3 VP mode
Spectrum 63	27.53		39.3	7.19	0.43	7.76	10.61			3.03		0.94	0.46			2.76							100	2022-02-28 Roman coins/GLAHM 40333/GLAHM 40333-Site 3 VP mode
Spectrum 64 VP mode																	3.92			3.83	92.25		100	2022-02-28 Roman coins/GLAHM 40333/GLAHM 40333-Site 3 VP mode
Spectrum 65 VP mode																	4.57			4.57	90.86		100	2022-02-28 Roman coins/GLAHM 40333/GLAHM 40333-Site 3 VP mode
Spectrum 66 VP mode																	3.95			3.63	92.42		100	2022-02-28 Roman coins/GLAHM 40333/GLAHM 40333-Site 3 VP mode
Spectrum 67	20.43		46.03	0.47	0.69	11.47	13.72			0.38		4.98	0.56			1.27							100	2022-02-28 Roman coins/GLAHM 40333/GLAHM 40333-Site 4 VP mode
Spectrum 68	21.34		45.97	0.67	0.91	10.22	12.77			0.51		4.6	1.54	0.18		1.3							100	2022-02-28 Roman coins/GLAHM 40333/GLAHM 40333-Site 4 VP mode
Spectrum 69	31.31		42.58	1.1	0.21	0.56	21.75		0	0.72		0.62	0.65			0.5							100	2022-02-28 Roman coins/GLAHM 40333/GLAHM 40333-Site 4 VP mode
Spectrum 70	50.46		35.99	3.78	0.45	0.3	0.63		0	3.85		1.93	1.85			0.77							100	2022-02-28 Roman coins/GLAHM 40333/GLAHM 40333-Site 4 VP mode
Spectrum 71	47.41		14.06		0.53	0.34	0.76		10.46	0.81		0.63	0.85			0.76		23.39					100	2022-02-28 Roman coins/GLAHM 40333/GLAHM 40333-Site 5
Spectrum 72	46.39		13.57	0.48		0.37	0.79		10.93	0.74		0.59	0.8			0.62		24.71					100	2022-02-28 Roman coins/GLAHM 40333/GLAHM 40333-Site 5
Spectrum 73	6.76		51.21				42.03																100	2022-02-28 Roman coins/GLAHM 40333/GLAHM 40333-Site 6
Spectrum 74	11.72		51.05				37.23																100	2022-02-28 Roman coins/GLAHM 40333/GLAHM 40333-Site 6
Spectrum 75			53.96				46.04																100	2022-02-28 Roman coins/GLAHM 40333/GLAHM 40333-Site 6
Spectrum 76																								2022-02-28 Roman coins/GLAHM 40333/GLAHM 40333-Site 6
Spectrum 77																	3.96			3.26	92.78		100	2022-02-28 Roman coins/GLAHM 40333/GLAHM 40333-Site 6
Spectrum 78																	4.36			4.08	91.56		100	2022-02-28 Roman coins/GLAHM 40333/GLAHM 40333-Site 6
Spectrum 79																	4.31			3.07	92.62		100	2022-02-28 Roman coins/GLAHM 40333/GLAHM 40333-Site 6
Spectrum 80	6.21		52				41.79																100	2022-02-28 Roman coins/GLAHM 29820/GLAHM 29820-Site 1
Spectrum 81	24.62		33.68	0.23			40.18			0.36			0.94										100	2022-02-28 Roman coins/GLAHM 29820/GLAHM 29820-Site 1
Spectrum 82																	1.31			6.85	91.84		100	2022-02-28 Roman coins/GLAHM 29820/GLAHM 29820-Site 1
Spectrum 83																	1.55			6.47	91.98		100	2022-02-28 Roman coins/GLAHM 29820/GLAHM 29820-Site 1
Spectrum 84																	1.43			6.3	92.28		100	2022-02-28 Roman coins/GLAHM 29820/GLAHM 29820-Site 1
Spectrum 85	55.88		31.43	1.5	0.41	0.58	1.45		0	1.56		1.26	5.57			0.35							100	2022-02-28 Roman coins/GLAHM 29820/GLAHM 29820-Site 2
Spectrum 86	37.37		21.95	0.57	0.44	1.63	4.14			4.01		4.98	11.38			1.69						11.84	100	2022-02-28 Roman coins/GLAHM 29820/GLAHM 29820-Site 2
Spectrum 87	53.83		29.49	1.01	0.61	0.91	1.42			3.14		3.99	4.48			1.11							100	2022-02-28 Roman coins/GLAHM 29820/GLAHM 29820-Site 2
Spectrum 88	52.36		33.09	0.94	0.59	1.16	1.56			2.52		2.46	3.39			1.94							100	2022-02-28 Roman coins/GLAHM 29820/GLAHM 29820-Site 2

## Sheet: ox%_stoich_norm
Spectrum Label	C	N	Na	Mg	Al	Si	P	S	Cl	Ar	K	Ca	Ti	Mn	Fe	Cu	As	Br	Ag	Au	Pb	Total	Project Path
Spectrum 1																				100		100	2022-02-28 Roman coins/GLAHM 29540/GLAHM 29540-Site 2
Spectrum 2																				100		100	2022-02-28 Roman coins/GLAHM 29540/GLAHM 29540-Site 2
Spectrum 3																				100		100	2022-02-28 Roman coins/GLAHM 29540/GLAHM 29540-Site 2
Spectrum 4																				100		100	2022-02-28 Roman coins/GLAHM 29540/GLAHM 29540-Site 2
Spectrum 5																				100		100	2022-02-28 Roman coins/GLAHM 29540/GLAHM 29540-Site 2
Spectrum 6																				100		100	2022-02-28 Roman coins/GLAHM 29540/GLAHM 29540-Site 2
Spectrum 7																				100		100	2022-02-28 Roman coins/GLAHM 29540/GLAHM 29540-Site 2
Spectrum 8																				100		100	2022-02-28 Roman coins/GLAHM 29540/GLAHM 29540-Site 3
Spectrum 9																				100		100	2022-02-28 Roman coins/GLAHM 29540/GLAHM 29540-Site 3
Spectrum 10																				100		100	2022-02-28 Roman coins/GLAHM 29540/GLAHM 29540-Site 3
Spectrum 11																				100		100	2022-02-28 Roman coins/GLAHM 29540/GLAHM 29540-Site 3
Spectrum 12																				100		100	2022-02-28 Roman coins/GLAHM 29540/GLAHM 29540-Site 4
Spectrum 13																				100		100	2022-02-28 Roman coins/GLAHM 29540/GLAHM 29540-Site 4
Spectrum 14																				100		100	2022-02-28 Roman coins/GLAHM 29540/GLAHM 29540-Site 4
Spectrum 15																				100		100	2022-02-28 Roman coins/GLAHM 29540/GLAHM 29540-Site 4
Spectrum 16																				100		100	2022-02-28 Roman coins/GLAHM 29540/GLAHM 29540-Site 4
Spectrum 17						100																100	2022-02-28 Roman coins/GLAHM 29540/GLAHM 29540-Site 5
Spectrum 18	38.64		0.31		0.39	60.66																100	2022-02-28 Roman coins/GLAHM 29540/GLAHM 29540-Site 5
Spectrum 19	38.28		0.43	0.36	1.39	57.69					0.77	0.38			0.7							100	2022-02-28 Roman coins/GLAHM 29540/GLAHM 29540-Site 5
Spectrum 20	38.31		0.41		1	59.68						0.6										100	2022-02-28 Roman coins/GLAHM 29540/GLAHM 29540-Site 5
Spectrum 21			4.66	6.72		37.5		0				24.62			10.53			0				84.03	2022-02-28 Roman coins/GLAHM 29540/GLAHM 29540-Site 6
Spectrum 22	70.09		0.41	1.06	2.83	6.98		6.52	0		1.12	8.86			1.7							99.58	2022-02-28 Roman coins/GLAHM 29540/GLAHM 29540-Site 6
Spectrum 23	92.33	5.32	0.57	0.08	0.21	0.39		0	0		0.36	0.56			0.1							99.92	2022-02-28 Roman coins/GLAHM 29596/GLAHM 29596-Site 1
Spectrum 24	82.49		0.42	0.13	0.27	0.18		0	0		0.66	15.76										99.91	2022-02-28 Roman coins/GLAHM 29596/GLAHM 29596-Site 1
Spectrum 25	69.51		0.43		0.22	0.15		15.14			8.5	6.05										100	2022-02-28 Roman coins/GLAHM 29596/GLAHM 29596-Site 2
Spectrum 26	64.52		0.31	0.18	0.23	0.22		17.76			9.63	7.15										100	2022-02-28 Roman coins/GLAHM 29596/GLAHM 29596-Site 2
Spectrum 27	86.08		0.36		0.14	0.13		1.65	0		1.68	9.87										99.91	2022-02-28 Roman coins/GLAHM 29596/GLAHM 29596-Site 2
Spectrum 28	95.57		0.68		0.99	0.05		0			1.06	1.65										100	2022-02-28 Roman coins/GLAHM 29596/GLAHM 29596-Site 2
Spectrum 29	94.48		0.6	0.25	0.48	0.75		0	0		0.73	2.23			0.22							99.72	2022-02-28 Roman coins/GLAHM 29596/GLAHM 29596-Site 2
Spectrum 30	96.28		0.49	0.15	0.18	0.16		0	0		0.89	1.7										99.85	2022-02-28 Roman coins/GLAHM 29596/GLAHM 29596-Site 2
Spectrum 31	95.19		0.56	0.15	0.26	0.25		0	0		1.08	2.2										99.69	2022-02-28 Roman coins/GLAHM 29596/GLAHM 29596-Site 2
Spectrum 32	64.76		0.36		0.2	0.22		17.48			9.74	7.24										100	2022-02-28 Roman coins/GLAHM 29596/GLAHM 29596-Site 2
Spectrum 33	68.81		0.33		0.21	0.16		15.51			8.73	6.24										100	2022-02-28 Roman coins/GLAHM 29596/GLAHM 29596-Site 2
Spectrum 34	66.36		0.37		0.21	0.23		16.76			9.28	6.79										100	2022-02-28 Roman coins/GLAHM 29596/GLAHM 29596-Site 2
Spectrum 35	72.19		0.41		0.15	0.12		12.99			7.84	6.14			0.17							100	2022-02-28 Roman coins/GLAHM 29596/GLAHM 29596-Site 2
Spectrum 36	85.54		0.49	0.17	0.16	0.13		0	0		0.7	12.74										99.92	2022-02-28 Roman coins/GLAHM 29596/GLAHM 29596-Site 2
Spectrum 37	76.21		1.6			1.08		0	0		0.97	1.51			18.39							99.75	2022-02-28 Roman coins/GLAHM 29596/GLAHM 29596-Site 3
Spectrum 38	73.37		0.57	2.57	6.98	7.42		0	0		0.56	0.79			7.64							99.9	2022-02-28 Roman coins/GLAHM 29596/GLAHM 29596-Site 3
Spectrum 39	70.86		0.54	0.15	0.28	0.23		14.25	0		7.47	5.88			0.21							99.87	2022-02-28 Roman coins/GLAHM 29596/GLAHM 29596-Site 3
Spectrum 40	76.97		1.47		0.35	1.07		0	0		0.81	1.23			17.88							99.78	2022-02-28 Roman coins/GLAHM 29596/GLAHM 29596-Site 3
Spectrum 41	96.94		0.62								0.42	1.44			0.58							100	2022-02-28 Roman coins/GLAHM 29596/GLAHM 29596-Site 3
Spectrum 42						100																100	2022-02-28 Roman coins/GLAHM 29596/GLAHM 29596-Site 4
Spectrum 43						100																100	2022-02-28 Roman coins/GLAHM 29596/GLAHM 29596-Site 4
Spectrum 44					0.76	99.24																100	2022-02-28 Roman coins/GLAHM 29596/GLAHM 29596-Site 4
Spectrum 45																0.67			3.47	95.86		100	2022-02-28 Roman coins/GLAHM 29596/GLAHM 29596-Site 4
Spectrum 46																0.74			2.79	96.48		100	2022-02-28 Roman coins/GLAHM 29596/GLAHM 29596-Site 4
Spectrum 47																1			3.3	95.7		100	2022-02-28 Roman coins/GLAHM 29596/GLAHM 29596-Site 4
Spectrum 48			55.97						0		26.82											82.79	2022-02-28 Roman coins/GLAHM 29596/GLAHM 29596-Site 5
Spectrum 49			0.2			99.66					0.13											100	2022-02-28 Roman coins/GLAHM 29596/GLAHM 29596-Site 5
Spectrum 50	28.4			8.04	9.28	31.32			0		0.21	15.56	0.48		6.56							99.85	2022-02-28 Roman coins/GLAHM 29596/GLAHM 29596-Site 5
Spectrum 51																0.86			2.83	96.32		100	2022-02-28 Roman coins/GLAHM 29596/GLAHM 29596-Site 5
Spectrum 52																			1.52	98.48		100	2022-02-28 Roman coins/GLAHM 29596/GLAHM 29596-Site 5
Spectrum 53																				100		100	2022-02-28 Roman coins/GLAHM 29596/GLAHM 29596-Site 5
Spectrum 54																0.87			2.46	96.67		100	2022-02-28 Roman coins/GLAHM 29596/GLAHM 29596-Site 5
Spectrum 55	51.5		3.62	1.04	6.47	21.41			0		2.61	4.87	0.46	0.18	6.53							98.69	2022-02-28 Roman coins/GLAHM 40333/GLAHM 40333-Site 2
Spectrum 56	45.77		1.91	0.95	2.7	11.16			0		1.67	3.73	0.31	0.26	30.69							99.14	2022-02-28 Roman coins/GLAHM 40333/GLAHM 40333-Site 2
Spectrum 57	79.77		1.39	0.71	1.43	6.38			0		1.25	5.62	0.18		2.76							99.48	2022-02-28 Roman coins/GLAHM 40333/GLAHM 40333-Site 2
Spectrum 58	67.63		0.94	0.73	0.92	3.45	0	0	0	0.08	0.61	24.11			1.12							99.59	2022-02-28 Roman coins/GLAHM 40333/GLAHM 40333-Site 2
Spectrum 59	77.04		1.55	1.34	2.08	8.36			0		0.99	3.39			4.46							99.21	2022-02-28 Roman coins/GLAHM 40333/GLAHM 40333-Site 2
Spectrum 60	73.93		1.57	1.3	1.86	6.98			0		0.99	10.88	0.15		1.74							99.4	2022-02-28 Roman coins/GLAHM 40333/GLAHM 40333-Site 2
Spectrum 61	52.23		10.47	0.56	11.32	18.07			0		1.09	0.45			3.35							97.53	2022-02-28 Roman coins/GLAHM 40333/GLAHM 40333-Site 3 VP mode
Spectrum 62	59.43		5.91	0.52	7.51	19.9			0		0.93	0.81			3.09							98.12	2022-02-28 Roman coins/GLAHM 40333/GLAHM 40333-Site 3 VP mode
Spectrum 63	59.2		7.73	0.54	10.79	15.97			0		0.78	0.44			2.47							97.92	2022-02-28 Roman coins/GLAHM 40333/GLAHM 40333-Site 3 VP mode
Spectrum 64 VP mode																4.49			3.48	92.03		100	2022-02-28 Roman coins/GLAHM 40333/GLAHM 40333-Site 3 VP mode
Spectrum 65 VP mode																5.23			4.15	90.61		100	2022-02-28 Roman coins/GLAHM 40333/GLAHM 40333-Site 3 VP mode
Spectrum 66 VP mode																4.52			3.3	92.17		100	2022-02-28 Roman coins/GLAHM 40333/GLAHM 40333-Site 3 VP mode
Spectrum 67	51.29		0.54	0.95	17.65	22.83			0		4.59	0.6			1.26							99.71	2022-02-28 Roman coins/GLAHM 40333/GLAHM 40333-Site 4 VP mode
Spectrum 68	53.47		0.76	1.25	15.6	21.17			0		4.22	1.64	0.22		1.28							99.62	2022-02-28 Roman coins/GLAHM 40333/GLAHM 40333-Site 4 VP mode
Spectrum 69	63.37		1.14	0.26	0.76	32.5		0	0		0.49	0.59			0.43							99.53	2022-02-28 Roman coins/GLAHM 40333/GLAHM 40333-Site 4 VP mode
Spectrum 70	90.32		3.16	0.44	0.31	0.73		0	0		1.19	1.32			0.51							97.98	2022-02-28 Roman coins/GLAHM 40333/GLAHM 40333-Site 4 VP mode
Spectrum 71	64.19			0.56	0.32	0.8		12.84	0		0.37	0.58			0.49		19.47					99.61	2022-02-28 Roman coins/GLAHM 40333/GLAHM 40333-Site 5
Spectrum 72	62.67		0.45		0.36	0.83		13.43	0		0.35	0.55			0.4		20.61					99.65	2022-02-28 Roman coins/GLAHM 40333/GLAHM 40333-Site 5
Spectrum 73	19.9					80.1																100	2022-02-28 Roman coins/GLAHM 40333/GLAHM 40333-Site 6
Spectrum 74	31.96					68.04																100	2022-02-28 Roman coins/GLAHM 40333/GLAHM 40333-Site 6
Spectrum 75						100																100	2022-02-28 Roman coins/GLAHM 40333/GLAHM 40333-Site 6
Spectrum 76																						0	2022-02-28 Roman coins/GLAHM 40333/GLAHM 40333-Site 6
Spectrum 77																4.53			2.96	92.51		100	2022-02-28 Roman coins/GLAHM 40333/GLAHM 40333-Site 6
Spectrum 78																5			3.71	91.3		100	2022-02-28 Roman coins/GLAHM 40333/GLAHM 40333-Site 6
Spectrum 79																4.93			2.78	92.28		100	2022-02-28 Roman coins/GLAHM 40333/GLAHM 40333-Site 6
Spectrum 80	18.89					81.11																100	2022-02-28 Roman coins/GLAHM 29820/GLAHM 29820-Site 1
Spectrum 81	41.79		0.23			56.99			0			0.78										99.79	2022-02-28 Roman coins/GLAHM 29820/GLAHM 29820-Site 1
Spectrum 82																1.5			6.28	92.21		100	2022-02-28 Roman coins/GLAHM 29820/GLAHM 29820-Site 1
Spectrum 83																1.78			5.93	92.29		100	2022-02-28 Roman coins/GLAHM 29820/GLAHM 29820-Site 1
Spectrum 84																1.64			5.77	92.59		100	2022-02-28 Roman coins/GLAHM 29820/GLAHM 29820-Site 1
Spectrum 85	91.9		1.06	0.33	0.52	1.41		0	0		0.65	3.27			0.19							99.33	2022-02-28 Roman coins/GLAHM 29820/GLAHM 29820-Site 2
Spectrum 86	68.85		0.51	0.46	1.91	5.34			0		3.33	8.78			1.24						7.36	97.79	2022-02-28 Roman coins/GLAHM 29820/GLAHM 29820-Site 2
Spectrum 87	89.04		0.78	0.55	0.88	1.52			0		2.23	2.86			0.65							98.51	2022-02-28 Roman coins/GLAHM 29820/GLAHM 29820-Site 2
Spectrum 88	89.83		0.73	0.54	1.16	1.69			0		1.42	2.24			1.18							98.78	2022-02-28 Roman coins/GLAHM 29820/GLAHM 29820-Site 2

## Sheet: wt%_stoich_norm_Cdeconv
Spectrum Label	O	Na	Mg	Al	Si	P	S	Cl	Ar	K	Ca	Ti	Mn	Fe	Cu	As	Br	Ag	Au	Pb	Total	Mineral	Project Path
Spectrum 1	10.86																		89.14		100		2022-02-28 Roman coins-Au and C removed/GLAHM 29540/GLAHM 29540-Site 2
Spectrum 2	10.86																		89.14		100		2022-02-28 Roman coins-Au and C removed/GLAHM 29540/GLAHM 29540-Site 2
Spectrum 3	10.86																		89.14		100		2022-02-28 Roman coins-Au and C removed/GLAHM 29540/GLAHM 29540-Site 2
Spectrum 4	10.86																		89.14		100		2022-02-28 Roman coins-Au and C removed/GLAHM 29540/GLAHM 29540-Site 2
Spectrum 5	10.86																		89.14		100		2022-02-28 Roman coins-Au and C removed/GLAHM 29540/GLAHM 29540-Site 2
Spectrum 6	10.86																		89.14		100		2022-02-28 Roman coins-Au and C removed/GLAHM 29540/GLAHM 29540-Site 2
Spectrum 7	10.86																		89.14		100		2022-02-28 Roman coins-Au and C removed/GLAHM 29540/GLAHM 29540-Site 2
Spectrum 8	10.86																		89.14		100		2022-02-28 Roman coins-Au and C removed/GLAHM 29540/GLAHM 29540-Site 3
Spectrum 9	10.86																		89.14		100		2022-02-28 Roman coins-Au and C removed/GLAHM 29540/GLAHM 29540-Site 3
Spectrum 10	10.86																		89.14		100		2022-02-28 Roman coins-Au and C removed/GLAHM 29540/GLAHM 29540-Site 3
Spectrum 11	10.86																		89.14		100		2022-02-28 Roman coins-Au and C removed/GLAHM 29540/GLAHM 29540-Site 3
Spectrum 12	10.86																		89.14		100		2022-02-28 Roman coins-Au and C removed/GLAHM 29540/GLAHM 29540-Site 4
Spectrum 13	10.86																		89.14		100		2022-02-28 Roman coins-Au and C removed/GLAHM 29540/GLAHM 29540-Site 4
Spectrum 14	10.86																		89.14		100		2022-02-28 Roman coins-Au and C removed/GLAHM 29540/GLAHM 29540-Site 4
Spectrum 15	10.86																		89.14		100		2022-02-28 Roman coins-Au and C removed/GLAHM 29540/GLAHM 29540-Site 4
Spectrum 16	10.86																		89.14		100		2022-02-28 Roman coins-Au and C removed/GLAHM 29540/GLAHM 29540-Site 4
Spectrum 17	53.26				46.74																100		2022-02-28 Roman coins-Au and C removed/GLAHM 29540/GLAHM 29540-Site 5
Spectrum 18	53.09	0.35		0.33	46.23																100		2022-02-28 Roman coins-Au and C removed/GLAHM 29540/GLAHM 29540-Site 5
Spectrum 19	51.85	0.49	0.33	1.16	43.67					1.12	0.47			0.91							100		2022-02-28 Roman coins-Au and C removed/GLAHM 29540/GLAHM 29540-Site 5
Spectrum 20	52.73	0.46		0.84	45.23						0.75										100		2022-02-28 Roman coins-Au and C removed/GLAHM 29540/GLAHM 29540-Site 5
Spectrum 21	33.21	3.46	4.05		17.53		0				17.6			8.18			15.97				100		2022-02-28 Roman coins-Au and C removed/GLAHM 29540/GLAHM 29540-Site 6
Spectrum 22	42.19	0.93	2.01	4.81	10.91		9.02	1.49		3.11	21.26			4.27							100		2022-02-28 Roman coins-Au and C removed/GLAHM 29540/GLAHM 29540-Site 6
Spectrum 23	31.78	14.65	2.25	5.09	8.67		0	3.65		12.52	17.82	0.27		3.3							100		2022-02-28 Roman coins-Au and C removed/GLAHM 29596/GLAHM 29596-Site 1
Spectrum 24	28.57	1.86	0.47	0.86	0.51		0	0.53		2.84	64.36										100		2022-02-28 Roman coins-Au and C removed/GLAHM 29596/GLAHM 29596-Site 1
Spectrum 25	40.43	0.99		0.36	0.22		19.07			23.48	15.45										100	syngenite	2022-02-28 Roman coins-Au and C removed/GLAHM 29596/GLAHM 29596-Site 2
Spectrum 26	40.79	0.62	0.29	0.33	0.28		19.3			22.84	15.55										100	syngenite	2022-02-28 Roman coins-Au and C removed/GLAHM 29596/GLAHM 29596-Site 2
Spectrum 27	31.01	1.92		0.56	0.43		4.61	0.67		9.31	51.49										100	Ca-S	2022-02-28 Roman coins-Au and C removed/GLAHM 29596/GLAHM 29596-Site 2
Spectrum 28	30.07	9.9		11.98	0.64		0			18.94	28.48										100	Gold	2022-02-28 Roman coins-Au and C removed/GLAHM 29596/GLAHM 29596-Site 2
Spectrum 29	30.8	7.04	2.67	4.68	6.67		0	4.98		10.58	29.6			2.99							100	C-rich	2022-02-28 Roman coins-Au and C removed/GLAHM 29596/GLAHM 29596-Site 2
Spectrum 30	27.03	8.62	2.47	2.6	2.15		0	3.8		18.75	34.59										100	C-rich	2022-02-28 Roman coins-Au and C removed/GLAHM 29596/GLAHM 29596-Site 2
Spectrum 31	26.74	7.61	1.86	2.91	2.53		0	6.12		17.72	34.5										100	C-rich	2022-02-28 Roman coins-Au and C removed/GLAHM 29596/GLAHM 29596-Site 2
Spectrum 32	40.5	0.72		0.3	0.28		19.09			23.24	15.88										100	syngenite	2022-02-28 Roman coins-Au and C removed/GLAHM 29596/GLAHM 29596-Site 2
Spectrum 33	40.46	0.74		0.35	0.23		19.1			23.56	15.56										100	syngenite	2022-02-28 Roman coins-Au and C removed/GLAHM 29596/GLAHM 29596-Site 2
Spectrum 34	40.58	0.78		0.31	0.31		19.17			23.21	15.63										100	syngenite	2022-02-28 Roman coins-Au and C removed/GLAHM 29596/GLAHM 29596-Site 2
Spectrum 35	39.4	1.03		0.27	0.2		17.88			23.61	17.16			0.46							100	syngenite	2022-02-28 Roman coins-Au and C removed/GLAHM 29596/GLAHM 29596-Site 2
Spectrum 36	28.36	2.64	0.74	0.62	0.43		0	0.54		3.63	63.05										100		2022-02-28 Roman coins-Au and C removed/GLAHM 29596/GLAHM 29596-Site 2
Spectrum 37	24.28	6.86			2.65		0	1.14		3.41	4.53			57.13							100	Fe-phase	2022-02-28 Roman coins-Au and C removed/GLAHM 29596/GLAHM 29596-Site 3
Spectrum 38	40.05	1.49	5.56	13.95	14.46		0	0.41		1.71	2.06			20.29							100	Fe-Si-Al	2022-02-28 Roman coins-Au and C removed/GLAHM 29596/GLAHM 29596-Site 3
Spectrum 39	40.47	1.29	0.29	0.49	0.35		18.81	0.47		21.62	15.65			0.56							100	syngenite	2022-02-28 Roman coins-Au and C removed/GLAHM 29596/GLAHM 29596-Site 3
Spectrum 40	24.81	6.52		1.07	2.72		0	1.01		2.94	3.81			57.11							100	Fe-phase	2022-02-28 Roman coins-Au and C removed/GLAHM 29596/GLAHM 29596-Site 3
Spectrum 41	25.32	15.77								10.56	33.88			14.47							100	Gold?	2022-02-28 Roman coins-Au and C removed/GLAHM 29596/GLAHM 29596-Site 3
Spectrum 42	53.26				46.74																100	qtz?	2022-02-28 Roman coins-Au and C removed/GLAHM 29596/GLAHM 29596-Site 4
Spectrum 43	53.26				46.74																100	qtz?	2022-02-28 Roman coins-Au and C removed/GLAHM 29596/GLAHM 29596-Site 4
Spectrum 44	53.21			0.4	46.39																100	qtz?	2022-02-28 Roman coins-Au and C removed/GLAHM 29596/GLAHM 29596-Site 4
Spectrum 45	10.79														0.54			3.23	85.45		100		2022-02-28 Roman coins-Au and C removed/GLAHM 29596/GLAHM 29596-Site 4
Spectrum 46	10.82														0.59			2.59	86		100		2022-02-28 Roman coins-Au and C removed/GLAHM 29596/GLAHM 29596-Site 4
Spectrum 47	10.82														0.8			3.07	85.31		100		2022-02-28 Roman coins-Au and C removed/GLAHM 29596/GLAHM 29596-Site 4
Spectrum 48	19	41.52						17.21		22.27											100		2022-02-28 Roman coins-Au and C removed/GLAHM 29596/GLAHM 29596-Site 5
Spectrum 49	53.15	0.15			46.59					0.11											100		2022-02-28 Roman coins-Au and C removed/GLAHM 29596/GLAHM 29596-Site 5
Spectrum 50	42.53		6.54	6.82	20.75			0.21		0.24	15.5	0.41		7.01							100		2022-02-28 Roman coins-Au and C removed/GLAHM 29596/GLAHM 29596-Site 5
Spectrum 51	10.83														0.68			2.63	85.86		100		2022-02-28 Roman coins-Au and C removed/GLAHM 29596/GLAHM 29596-Site 5
Spectrum 52	10.8																	1.41	87.79		100		2022-02-28 Roman coins-Au and C removed/GLAHM 29596/GLAHM 29596-Site 5
Spectrum 53	10.86																		89.14		100		2022-02-28 Roman coins-Au and C removed/GLAHM 29596/GLAHM 29596-Site 5
Spectrum 54	10.84														0.69			2.29	86.18		100		2022-02-28 Roman coins-Au and C removed/GLAHM 29596/GLAHM 29596-Site 5
Spectrum 55	40.02	5.15	1.27	6.94	21.12			2.82		4.51	7.23	0.57	0.28	10.1							100	Si-K-Ca-Fe	2022-02-28 Roman coins-Au and C removed/GLAHM 40333/GLAHM 40333-Site 2
Spectrum 56	30.97	2.87	1.18	2.87	10.38			1.63		2.54	4.86	0.34	0.36	42.01							100	Fe-Si-Ca	2022-02-28 Roman coins-Au and C removed/GLAHM 40333/GLAHM 40333-Site 2
Spectrum 57	35.97	4.76	2.13	3.79	15.23			2.65		5.02	19.82	0.54		10.1							100	Ca-Si	2022-02-28 Roman coins-Au and C removed/GLAHM 40333/GLAHM 40333-Site 2
Spectrum 58	31.12	2.18	1.4	1.56	5.15	0	0	1.27	0.23	1.49	52.88			2.73							100	Ca-Si	2022-02-28 Roman coins-Au and C removed/GLAHM 40333/GLAHM 40333-Site 2
Spectrum 59	37.45	4.64	3.49	4.89	17.77			3.62		3.56	10.46			14.11							100	Au	2022-02-28 Roman coins-Au and C removed/GLAHM 40333/GLAHM 40333-Site 2
Spectrum 60	35.65	4.15	2.96	3.81	12.91			2.36		3.07	29.7	0.35		5.05							100	Ca-Si	2022-02-28 Roman coins-Au and C removed/GLAHM 40333/GLAHM 40333-Site 2
Spectrum 61	40.26	14	0.7	12.49	18.97			5.58		1.99	0.69			5.33							100	qtz?	2022-02-28 Roman coins-Au and C removed/GLAHM 40333/GLAHM 40333-Site 3 VP mode
Spectrum 62	42.16	9.3	0.75	9.54	23.96			5.05		2	1.48			5.76							100	qtz?	2022-02-28 Roman coins-Au and C removed/GLAHM 40333/GLAHM 40333-Site 3 VP mode
Spectrum 63	41.31	11.82	0.77	13.71	19.77			5.56		1.67	0.8			4.59							100	qtz?	2022-02-28 Roman coins-Au and C removed/GLAHM 40333/GLAHM 40333-Site 3 VP mode
Spectrum 64 VP mode	11.14														3.59			3.24	82.03		100		2022-02-28 Roman coins-Au and C removed/GLAHM 40333/GLAHM 40333-Site 3 VP mode
Spectrum 65 VP mode	11.18														4.18			3.87	80.77		100		2022-02-28 Roman coins-Au and C removed/GLAHM 40333/GLAHM 40333-Site 3 VP mode
Spectrum 66 VP mode	11.15														3.61			3.07	82.16		100		2022-02-28 Roman coins-Au and C removed/GLAHM 40333/GLAHM 40333-Site 3 VP mode
Spectrum 67	45.67	0.72	1.06	17.81	23.08			0.65		8.12	0.92			1.98							100	Si-K-Al	2022-02-28 Roman coins-Au and C removed/GLAHM 40333/GLAHM 40333-Site 4 VP mode
Spectrum 68	44.93	1.06	1.46	16.53	22.35			0.89		7.78	2.61	0.29		2.11							100	Si-K-Al	2022-02-28 Roman coins-Au and C removed/GLAHM 40333/GLAHM 40333-Site 4 VP mode
Spectrum 69	50.12	2.05	0.4	1.05	41.4		0	1.52		1.25	1.27			0.94							100	qtz?	2022-02-28 Roman coins-Au and C removed/GLAHM 40333/GLAHM 40333-Site 4 VP mode
Spectrum 70	23.03	19.68	3.06	1.94	3.96		0	21.76		11.35	11.12			4.1							100	Na-Cl	2022-02-28 Roman coins-Au and C removed/GLAHM 40333/GLAHM 40333-Site 4 VP mode
Spectrum 71	39.89		0.82	0.6	1.31		16.49	1.28		0.94	1.24			1.04		36.38					100	S-As	2022-02-28 Roman coins-Au and C removed/GLAHM 40333/GLAHM 40333-Site 5
Spectrum 72	39.75	0.75		0.63	1.3		16.49	1.12		0.85	1.12			0.82		37.16					100	S-As	2022-02-28 Roman coins-Au and C removed/GLAHM 40333/GLAHM 40333-Site 5
Spectrum 73	53.26				46.74																100	qtz?	2022-02-28 Roman coins-Au and C removed/GLAHM 40333/GLAHM 40333-Site 6
Spectrum 74	53.26				46.74																100	qtz?	2022-02-28 Roman coins-Au and C removed/GLAHM 40333/GLAHM 40333-Site 6
Spectrum 75	53.26				46.74																100	qtz?	2022-02-28 Roman coins-Au and C removed/GLAHM 40333/GLAHM 40333-Site 6
Spectrum 76	0																				0		2022-02-28 Roman coins-Au and C removed/GLAHM 40333/GLAHM 40333-Site 6
Spectrum 77	11.16														3.62			2.76	82.46		100		2022-02-28 Roman coins-Au and C removed/GLAHM 40333/GLAHM 40333-Site 6
Spectrum 78	11.18														3.99			3.45	81.38		100		2022-02-28 Roman coins-Au and C removed/GLAHM 40333/GLAHM 40333-Site 6
Spectrum 79	11.21														3.94			2.59	82.26		100		2022-02-28 Roman coins-Au and C removed/GLAHM 40333/GLAHM 40333-Site 6
Spectrum 80	53.26				46.74																100	qtz?	2022-02-28 Roman coins-Au and C removed/GLAHM 29820/GLAHM 29820-Site 1
Spectrum 81	52.58	0.28			45.7			0.41			1.03										100	qtz?	2022-02-28 Roman coins-Au and C removed/GLAHM 29820/GLAHM 29820-Site 1
Spectrum 82	10.75														1.2			5.85	82.2		100		2022-02-28 Roman coins-Au and C removed/GLAHM 29820/GLAHM 29820-Site 1
Spectrum 83	10.79														1.42			5.52	82.27		100		2022-02-28 Roman coins-Au and C removed/GLAHM 29820/GLAHM 29820-Site 1
Spectrum 84	10.78														1.31			5.37	82.53		100		2022-02-28 Roman coins-Au and C removed/GLAHM 29820/GLAHM 29820-Site 1
Spectrum 85	30.92	8.33	2.48	3.44	8.47		0	8.38		6.56	29.66			1.76							100		2022-02-28 Roman coins-Au and C removed/GLAHM 29820/GLAHM 29820-Site 2
Spectrum 86	25.15	1.11	0.84	3.07	7.68			7.65		9.2	20.98			2.88						21.44	100		2022-02-28 Roman coins-Au and C removed/GLAHM 29820/GLAHM 29820-Site 2
Spectrum 87	27.33	4.58	2.87	4.19	6.54			13.27		16.9	19.85			4.46							100		2022-02-28 Roman coins-Au and C removed/GLAHM 29820/GLAHM 29820-Site 2
Spectrum 88	29.61	4.71	3.09	6.01	8.12			12		11.58	16.38			8.52							100		2022-02-28 Roman coins-Au and C removed/GLAHM 29820/GLAHM 29820-Site 2

## Sheet: wt%_all_norm_Cdeconv
Spectrum Label	O	Na	Mg	Al	Si	P	S	Cl	Ar	K	Ca	Ti	Mn	Fe	Cu	As	Br	Ag	Au	Pb	Total	Project Path
Spectrum 1																			100		100	2022-02-28 Roman coins-Au and C removed/GLAHM 29540/GLAHM 29540-Site 2
Spectrum 2																			100		100	2022-02-28 Roman coins-Au and C removed/GLAHM 29540/GLAHM 29540-Site 2
Spectrum 3																			100		100	2022-02-28 Roman coins-Au and C removed/GLAHM 29540/GLAHM 29540-Site 2
Spectrum 4																			100		100	2022-02-28 Roman coins-Au and C removed/GLAHM 29540/GLAHM 29540-Site 2
Spectrum 5																			100		100	2022-02-28 Roman coins-Au and C removed/GLAHM 29540/GLAHM 29540-Site 2
Spectrum 6																			100		100	2022-02-28 Roman coins-Au and C removed/GLAHM 29540/GLAHM 29540-Site 2
Spectrum 7																			100		100	2022-02-28 Roman coins-Au and C removed/GLAHM 29540/GLAHM 29540-Site 2
Spectrum 8																			100		100	2022-02-28 Roman coins-Au and C removed/GLAHM 29540/GLAHM 29540-Site 3
Spectrum 9																			100		100	2022-02-28 Roman coins-Au and C removed/GLAHM 29540/GLAHM 29540-Site 3
Spectrum 10																			100		100	2022-02-28 Roman coins-Au and C removed/GLAHM 29540/GLAHM 29540-Site 3
Spectrum 11																			100		100	2022-02-28 Roman coins-Au and C removed/GLAHM 29540/GLAHM 29540-Site 3
Spectrum 12																			100		100	2022-02-28 Roman coins-Au and C removed/GLAHM 29540/GLAHM 29540-Site 4
Spectrum 13																			100		100	2022-02-28 Roman coins-Au and C removed/GLAHM 29540/GLAHM 29540-Site 4
Spectrum 14																			100		100	2022-02-28 Roman coins-Au and C removed/GLAHM 29540/GLAHM 29540-Site 4
Spectrum 15																			100		100	2022-02-28 Roman coins-Au and C removed/GLAHM 29540/GLAHM 29540-Site 4
Spectrum 16																			100		100	2022-02-28 Roman coins-Au and C removed/GLAHM 29540/GLAHM 29540-Site 4
Spectrum 17	57.22				42.78																100	2022-02-28 Roman coins-Au and C removed/GLAHM 29540/GLAHM 29540-Site 5
Spectrum 18	57.06	0.33		0.3	42.31																100	2022-02-28 Roman coins-Au and C removed/GLAHM 29540/GLAHM 29540-Site 5
Spectrum 19	41.41	0.56	0.39	1.38	53.08					1.43	0.59			1.15							100	2022-02-28 Roman coins-Au and C removed/GLAHM 29540/GLAHM 29540-Site 5
Spectrum 20	51.36	0.47		0.86	46.54						0.77										100	2022-02-28 Roman coins-Au and C removed/GLAHM 29540/GLAHM 29540-Site 5
Spectrum 21	62.47	2.19	2.44		9.24		0				9.75			4.66			9.24				100	2022-02-28 Roman coins-Au and C removed/GLAHM 29540/GLAHM 29540-Site 6
Spectrum 22	52.08	0.8	1.71	4.06	9.08		7.42	1.22		2.57	17.52			3.54							100	2022-02-28 Roman coins-Au and C removed/GLAHM 29540/GLAHM 29540-Site 6
Spectrum 23	71.39	7.17	0.94	2.08	3.44		0	1.46		5.09	6.98	0.1		1.35							100	2022-02-28 Roman coins-Au and C removed/GLAHM 29596/GLAHM 29596-Site 1
Spectrum 24	59.16	1.09	0.27	0.49	0.29		0	0.31		1.7	36.68										100	2022-02-28 Roman coins-Au and C removed/GLAHM 29596/GLAHM 29596-Site 1
Spectrum 25	52.22	0.83		0.3	0.18		15.56			18.79	12.12										100	2022-02-28 Roman coins-Au and C removed/GLAHM 29596/GLAHM 29596-Site 2
Spectrum 26	46.5	0.58	0.27	0.3	0.25		17.59			20.62	13.9										100	2022-02-28 Roman coins-Au and C removed/GLAHM 29596/GLAHM 29596-Site 2
Spectrum 27	68.4	0.94		0.26	0.2		2.17	0.31		4.43	23.28										100	2022-02-28 Roman coins-Au and C removed/GLAHM 29596/GLAHM 29596-Site 2
Spectrum 28	71.82	4.59		4.91	0.24		0			7.66	10.77										100	2022-02-28 Roman coins-Au and C removed/GLAHM 29596/GLAHM 29596-Site 2
Spectrum 29	65.55	3.92	1.38	2.36	3.28		0	2.46		5.28	14.3			1.48							100	2022-02-28 Roman coins-Au and C removed/GLAHM 29596/GLAHM 29596-Site 2
Spectrum 30	68.38	4.23	1.1	1.13	0.92		0	1.67		8.26	14.29										100	2022-02-28 Roman coins-Au and C removed/GLAHM 29596/GLAHM 29596-Site 2
Spectrum 31	65.4	4.06	0.92	1.4	1.2		0	2.94		8.48	15.61										100	2022-02-28 Roman coins-Au and C removed/GLAHM 29596/GLAHM 29596-Site 2
Spectrum 32	46.21	0.66		0.27	0.25		17.42			20.99	14.2										100	2022-02-28 Roman coins-Au and C removed/GLAHM 29596/GLAHM 29596-Site 2
Spectrum 33	42.09	0.73		0.34	0.23		18.63			22.91	15.08										100	2022-02-28 Roman coins-Au and C removed/GLAHM 29596/GLAHM 29596-Site 2
Spectrum 34	46.66	0.72		0.28	0.28		17.37			20.82	13.87										100	2022-02-28 Roman coins-Au and C removed/GLAHM 29596/GLAHM 29596-Site 2
Spectrum 35	42.04	0.99		0.26	0.19		17.18			22.58	16.32			0.44							100	2022-02-28 Roman coins-Au and C removed/GLAHM 29596/GLAHM 29596-Site 2
Spectrum 36	69.46	1.18	0.32	0.27	0.18		0	0.23		1.64	26.72										100	2022-02-28 Roman coins-Au and C removed/GLAHM 29596/GLAHM 29596-Site 2
Spectrum 37	48.68	4.25			1.66		0	0.75		2.29	3.06			39.31							100	2022-02-28 Roman coins-Au and C removed/GLAHM 29596/GLAHM 29596-Site 3
Spectrum 38	49.01	1.3	4.81	11.89	12.06		0	0.34		1.45	1.75			17.4							100	2022-02-28 Roman coins-Au and C removed/GLAHM 29596/GLAHM 29596-Site 3
Spectrum 39	54.49	1.04	0.23	0.39	0.28		14.66	0.35		16.48	11.67			0.42							100	2022-02-28 Roman coins-Au and C removed/GLAHM 29596/GLAHM 29596-Site 3
Spectrum 40	49.32	4.02		0.66	1.7		0	0.66		1.96	2.55			39.12							100	2022-02-28 Roman coins-Au and C removed/GLAHM 29596/GLAHM 29596-Site 3
Spectrum 41	73.83	5.73								3.81	11.61			5.02							100	2022-02-28 Roman coins-Au and C removed/GLAHM 29596/GLAHM 29596-Site 3
Spectrum 42	53.75				46.25																100	2022-02-28 Roman coins-Au and C removed/GLAHM 29596/GLAHM 29596-Site 4
Spectrum 43	53.45				46.55																100	2022-02-28 Roman coins-Au and C removed/GLAHM 29596/GLAHM 29596-Site 4
Spectrum 44	51.88			0.41	47.7																100	2022-02-28 Roman coins-Au and C removed/GLAHM 29596/GLAHM 29596-Site 4
Spectrum 45															0.59			3.8	95.62		100	2022-02-28 Roman coins-Au and C removed/GLAHM 29596/GLAHM 29596-Site 4
Spectrum 46															0.64			3.06	96.3		100	2022-02-28 Roman coins-Au and C removed/GLAHM 29596/GLAHM 29596-Site 4
Spectrum 47															0.87			3.62	95.51		100	2022-02-28 Roman coins-Au and C removed/GLAHM 29596/GLAHM 29596-Site 4
Spectrum 48	56.1	25.64						8.15		10.11											100	2022-02-28 Roman coins-Au and C removed/GLAHM 29596/GLAHM 29596-Site 5
Spectrum 49	52.5	0.15			47.24					0.11											100	2022-02-28 Roman coins-Au and C removed/GLAHM 29596/GLAHM 29596-Site 5
Spectrum 50	45.23		6.29	6.51	19.73			0.2		0.23	14.74	0.39		6.68							100	2022-02-28 Roman coins-Au and C removed/GLAHM 29596/GLAHM 29596-Site 5
Spectrum 51															0.75			3.1	96.15		100	2022-02-28 Roman coins-Au and C removed/GLAHM 29596/GLAHM 29596-Site 5
Spectrum 52																		1.66	98.34		100	2022-02-28 Roman coins-Au and C removed/GLAHM 29596/GLAHM 29596-Site 5
Spectrum 53																			100		100	2022-02-28 Roman coins-Au and C removed/GLAHM 29596/GLAHM 29596-Site 5
Spectrum 54															0.75			2.7	96.55		100	2022-02-28 Roman coins-Au and C removed/GLAHM 29596/GLAHM 29596-Site 5
Spectrum 55	40.27	5.14	1.26	6.92	21.03			2.81		4.48	7.19	0.57	0.28	10.05							100	2022-02-28 Roman coins-Au and C removed/GLAHM 40333/GLAHM 40333-Site 2
Spectrum 56	27.66	3.01	1.24	3.02	10.95			1.72		2.67	5.1	0.35	0.37	43.9							100	2022-02-28 Roman coins-Au and C removed/GLAHM 40333/GLAHM 40333-Site 2
Spectrum 57	42.78	4.32	1.91	3.39	13.58			2.35		4.48	17.66	0.48		9.04							100	2022-02-28 Roman coins-Au and C removed/GLAHM 40333/GLAHM 40333-Site 2
Spectrum 58	52.32	1.55	0.98	1.08	3.56	0	0	0.88	0.16	1.05	36.55			1.87							100	2022-02-28 Roman coins-Au and C removed/GLAHM 40333/GLAHM 40333-Site 2
Spectrum 59	44.4	4.2	3.12	4.34	15.73			3.19		3.16	9.27			12.59							100	2022-02-28 Roman coins-Au and C removed/GLAHM 40333/GLAHM 40333-Site 2
Spectrum 60	50.18	3.35	2.34	2.97	9.96			1.8		2.38	22.86	0.26		3.9							100	2022-02-28 Roman coins-Au and C removed/GLAHM 40333/GLAHM 40333-Site 2
Spectrum 61	39.56	14.12	0.7	12.61	19.23			5.66		2.02	0.7			5.4							100	2022-02-28 Roman coins-Au and C removed/GLAHM 40333/GLAHM 40333-Site 3 VP mode
Spectrum 62	45.37	8.95	0.71	9.04	22.53			4.72		1.87	1.39			5.43							100	2022-02-28 Roman coins-Au and C removed/GLAHM 40333/GLAHM 40333-Site 3 VP mode
Spectrum 63	44.63	11.38	0.73	12.96	18.49			5.18		1.56	0.75			4.32							100	2022-02-28 Roman coins-Au and C removed/GLAHM 40333/GLAHM 40333-Site 3 VP mode
Spectrum 64 VP mode															3.92			3.83	92.25		100	2022-02-28 Roman coins-Au and C removed/GLAHM 40333/GLAHM 40333-Site 3 VP mode
Spectrum 65 VP mode															4.57			4.57	90.86		100	2022-02-28 Roman coins-Au and C removed/GLAHM 40333/GLAHM 40333-Site 3 VP mode
Spectrum 66 VP mode															3.95			3.63	92.42		100	2022-02-28 Roman coins-Au and C removed/GLAHM 40333/GLAHM 40333-Site 3 VP mode
Spectrum 67	51.77	0.66	0.97	16.11	20.27			0.56		7.1	0.8			1.75							100	2022-02-28 Roman coins-Au and C removed/GLAHM 40333/GLAHM 40333-Site 4 VP mode
Spectrum 68	52.31	0.96	1.31	14.62	19.14			0.75		6.63	2.22	0.25		1.81							100	2022-02-28 Roman coins-Au and C removed/GLAHM 40333/GLAHM 40333-Site 4 VP mode
Spectrum 69	52.64	1.97	0.39	1	39.33		0	1.42		1.17	1.19			0.89							100	2022-02-28 Roman coins-Au and C removed/GLAHM 40333/GLAHM 40333-Site 4 VP mode
Spectrum 70	59.1	12.03	1.59	0.99	2.01		0	11.17		5.6	5.39			2.11							100	2022-02-28 Roman coins-Au and C removed/GLAHM 40333/GLAHM 40333-Site 4 VP mode
Spectrum 71	20.6		1.03	0.88	1.92		23.66	1.91		1.35	1.75			1.42		45.48					100	2022-02-28 Roman coins-Au and C removed/GLAHM 40333/GLAHM 40333-Site 5
Spectrum 72	19.56	0.91		0.94	1.94		24.06	1.69		1.24	1.61			1.13		46.92					100	2022-02-28 Roman coins-Au and C removed/GLAHM 40333/GLAHM 40333-Site 5
Spectrum 73	52.96				47.04																100	2022-02-28 Roman coins-Au and C removed/GLAHM 40333/GLAHM 40333-Site 6
Spectrum 74	54.32				45.68																100	2022-02-28 Roman coins-Au and C removed/GLAHM 40333/GLAHM 40333-Site 6
Spectrum 75	53.95				46.05																100	2022-02-28 Roman coins-Au and C removed/GLAHM 40333/GLAHM 40333-Site 6
Spectrum 76																						2022-02-28 Roman coins-Au and C removed/GLAHM 40333/GLAHM 40333-Site 6
Spectrum 77															3.96			3.26	92.78		100	2022-02-28 Roman coins-Au and C removed/GLAHM 40333/GLAHM 40333-Site 6
Spectrum 78															4.36			4.08	91.56		100	2022-02-28 Roman coins-Au and C removed/GLAHM 40333/GLAHM 40333-Site 6
Spectrum 79															4.31			3.07	92.62		100	2022-02-28 Roman coins-Au and C removed/GLAHM 40333/GLAHM 40333-Site 6
Spectrum 80	53.62				46.38																100	2022-02-28 Roman coins-Au and C removed/GLAHM 29820/GLAHM 29820-Site 1
Spectrum 81	39.32	0.33			58.35			0.58			1.42										100	2022-02-28 Roman coins-Au and C removed/GLAHM 29820/GLAHM 29820-Site 1
Spectrum 82															1.31			6.85	91.84		100	2022-02-28 Roman coins-Au and C removed/GLAHM 29820/GLAHM 29820-Site 1
Spectrum 83															1.55			6.47	91.98		100	2022-02-28 Roman coins-Au and C removed/GLAHM 29820/GLAHM 29820-Site 1
Spectrum 84															1.43			6.3	92.28		100	2022-02-28 Roman coins-Au and C removed/GLAHM 29820/GLAHM 29820-Site 1
Spectrum 85	60.12	5.34	1.48	2.01	4.86		0	4.78		3.75	16.66			1.01							100	2022-02-28 Roman coins-Au and C removed/GLAHM 29820/GLAHM 29820-Site 2
Spectrum 86	31.52	1.03	0.78	2.84	7.07			6.94		8.38	19.13			2.66						19.66	100	2022-02-28 Roman coins-Au and C removed/GLAHM 29820/GLAHM 29820-Site 2
Spectrum 87	54.13	3.15	1.9	2.72	4.16			8.43		10.58	12.1			2.82							100	2022-02-28 Roman coins-Au and C removed/GLAHM 29820/GLAHM 29820-Site 2
Spectrum 88	57.57	3.1	1.94	3.69	4.86			7.19		6.89	9.58			5.17							100	2022-02-28 Roman coins-Au and C removed/GLAHM 29820/GLAHM 29820-Site 2

## Sheet: ox%_stoich_norm_Cdeconv
Spectrum Label	Na	Mg	Al	Si	P	S	Cl	Ar	K	Ca	Ti	Mn	Fe	Cu	As	Br	Ag	Au	Pb	Total	Project Path
Spectrum 1																		100		100	2022-02-28 Roman coins-Au and C removed/GLAHM 29540/GLAHM 29540-Site 2
Spectrum 2																		100		100	2022-02-28 Roman coins-Au and C removed/GLAHM 29540/GLAHM 29540-Site 2
Spectrum 3																		100		100	2022-02-28 Roman coins-Au and C removed/GLAHM 29540/GLAHM 29540-Site 2
Spectrum 4																		100		100	2022-02-28 Roman coins-Au and C removed/GLAHM 29540/GLAHM 29540-Site 2
Spectrum 5																		100		100	2022-02-28 Roman coins-Au and C removed/GLAHM 29540/GLAHM 29540-Site 2
Spectrum 6																		100		100	2022-02-28 Roman coins-Au and C removed/GLAHM 29540/GLAHM 29540-Site 2
Spectrum 7																		100		100	2022-02-28 Roman coins-Au and C removed/GLAHM 29540/GLAHM 29540-Site 2
Spectrum 8																		100		100	2022-02-28 Roman coins-Au and C removed/GLAHM 29540/GLAHM 29540-Site 3
Spectrum 9																		100		100	2022-02-28 Roman coins-Au and C removed/GLAHM 29540/GLAHM 29540-Site 3
Spectrum 10																		100		100	2022-02-28 Roman coins-Au and C removed/GLAHM 29540/GLAHM 29540-Site 3
Spectrum 11																		100		100	2022-02-28 Roman coins-Au and C removed/GLAHM 29540/GLAHM 29540-Site 3
Spectrum 12																		100		100	2022-02-28 Roman coins-Au and C removed/GLAHM 29540/GLAHM 29540-Site 4
Spectrum 13																		100		100	2022-02-28 Roman coins-Au and C removed/GLAHM 29540/GLAHM 29540-Site 4
Spectrum 14																		100		100	2022-02-28 Roman coins-Au and C removed/GLAHM 29540/GLAHM 29540-Site 4
Spectrum 15																		100		100	2022-02-28 Roman coins-Au and C removed/GLAHM 29540/GLAHM 29540-Site 4
Spectrum 16																		100		100	2022-02-28 Roman coins-Au and C removed/GLAHM 29540/GLAHM 29540-Site 4
Spectrum 17				100																100	2022-02-28 Roman coins-Au and C removed/GLAHM 29540/GLAHM 29540-Site 5
Spectrum 18	0.48		0.61	98.91																100	2022-02-28 Roman coins-Au and C removed/GLAHM 29540/GLAHM 29540-Site 5
Spectrum 19	0.66	0.56	2.2	93.42					1.35	0.65			1.17							100	2022-02-28 Roman coins-Au and C removed/GLAHM 29540/GLAHM 29540-Site 5
Spectrum 20	0.62		1.59	96.75						1.04										100	2022-02-28 Roman coins-Au and C removed/GLAHM 29540/GLAHM 29540-Site 5
Spectrum 21	4.66	6.72		37.5		0				24.62			10.53			0				84.03	2022-02-28 Roman coins-Au and C removed/GLAHM 29540/GLAHM 29540-Site 6
Spectrum 22	1.25	3.33	9.1	23.33		22.52	0		3.75	29.75			5.49							98.51	2022-02-28 Roman coins-Au and C removed/GLAHM 29540/GLAHM 29540-Site 6
Spectrum 23	19.74	3.74	9.62	18.54		0	0		15.09	24.93	0.45		4.25							96.35	2022-02-28 Roman coins-Au and C removed/GLAHM 29596/GLAHM 29596-Site 1
Spectrum 24	2.5	0.78	1.62	1.09		0	0		3.43	90.06										99.47	2022-02-28 Roman coins-Au and C removed/GLAHM 29596/GLAHM 29596-Site 1
Spectrum 25	1.33		0.69	0.47		47.61			28.28	21.62										100	2022-02-28 Roman coins-Au and C removed/GLAHM 29596/GLAHM 29596-Site 2
Spectrum 26	0.84	0.48	0.62	0.59		48.19			27.52	21.76										100	2022-02-28 Roman coins-Au and C removed/GLAHM 29596/GLAHM 29596-Site 2
Spectrum 27	2.59		1.05	0.93		11.5	0		11.21	72.05										99.33	2022-02-28 Roman coins-Au and C removed/GLAHM 29596/GLAHM 29596-Site 2
Spectrum 28	13.34		22.63	1.36		0			22.82	39.85										100	2022-02-28 Roman coins-Au and C removed/GLAHM 29596/GLAHM 29596-Site 2
Spectrum 29	9.48	4.42	8.84	14.27		0	0		12.74	41.42			3.85							95.02	2022-02-28 Roman coins-Au and C removed/GLAHM 29596/GLAHM 29596-Site 2
Spectrum 30	11.62	4.1	4.91	4.6		0	0		22.58	48.39										96.2	2022-02-28 Roman coins-Au and C removed/GLAHM 29596/GLAHM 29596-Site 2
Spectrum 31	10.26	3.09	5.5	5.4		0	0		21.34	48.27										93.88	2022-02-28 Roman coins-Au and C removed/GLAHM 29596/GLAHM 29596-Site 2
Spectrum 32	0.97		0.56	0.59		47.67			27.99	22.22										100	2022-02-28 Roman coins-Au and C removed/GLAHM 29596/GLAHM 29596-Site 2
Spectrum 33	1		0.66	0.5		47.69			28.38	21.77										100	2022-02-28 Roman coins-Au and C removed/GLAHM 29596/GLAHM 29596-Site 2
Spectrum 34	1.05		0.59	0.65		47.87			27.96	21.88										100	2022-02-28 Roman coins-Au and C removed/GLAHM 29596/GLAHM 29596-Site 2
Spectrum 35	1.38		0.5	0.42		44.65			28.44	24.01			0.6							100	2022-02-28 Roman coins-Au and C removed/GLAHM 29596/GLAHM 29596-Site 2
Spectrum 36	3.55	1.23	1.18	0.91		0	0		4.37	88.22										99.46	2022-02-28 Roman coins-Au and C removed/GLAHM 29596/GLAHM 29596-Site 2
Spectrum 37	9.25			5.66		0	0		4.11	6.34			73.5							98.86	2022-02-28 Roman coins-Au and C removed/GLAHM 29596/GLAHM 29596-Site 3
Spectrum 38	2.01	9.22	26.36	30.94		0	0		2.06	2.88			26.11							99.59	2022-02-28 Roman coins-Au and C removed/GLAHM 29596/GLAHM 29596-Site 3
Spectrum 39	1.74	0.48	0.93	0.75		46.97	0		26.05	21.9			0.71							99.53	2022-02-28 Roman coins-Au and C removed/GLAHM 29596/GLAHM 29596-Site 3
Spectrum 40	8.79		2.03	5.83		0	0		3.54	5.33			73.47							98.99	2022-02-28 Roman coins-Au and C removed/GLAHM 29596/GLAHM 29596-Site 3
Spectrum 41	21.25								12.72	47.41			18.61							100	2022-02-28 Roman coins-Au and C removed/GLAHM 29596/GLAHM 29596-Site 3
Spectrum 42				100																100	2022-02-28 Roman coins-Au and C removed/GLAHM 29596/GLAHM 29596-Site 4
Spectrum 43				100																100	2022-02-28 Roman coins-Au and C removed/GLAHM 29596/GLAHM 29596-Site 4
Spectrum 44			0.76	99.24																100	2022-02-28 Roman coins-Au and C removed/GLAHM 29596/GLAHM 29596-Site 4
Spectrum 45														0.67			3.47	95.86		100	2022-02-28 Roman coins-Au and C removed/GLAHM 29596/GLAHM 29596-Site 4
Spectrum 46														0.74			2.79	96.48		100	2022-02-28 Roman coins-Au and C removed/GLAHM 29596/GLAHM 29596-Site 4
Spectrum 47														1			3.3	95.7		100	2022-02-28 Roman coins-Au and C removed/GLAHM 29596/GLAHM 29596-Site 4
Spectrum 48	55.97						0		26.82											82.79	2022-02-28 Roman coins-Au and C removed/GLAHM 29596/GLAHM 29596-Site 5
Spectrum 49	0.2			99.66					0.13											100	2022-02-28 Roman coins-Au and C removed/GLAHM 29596/GLAHM 29596-Site 5
Spectrum 50		10.85	12.88	44.39			0		0.29	21.69	0.68		9.01							99.79	2022-02-28 Roman coins-Au and C removed/GLAHM 29596/GLAHM 29596-Site 5
Spectrum 51														0.86			2.83	96.32		100	2022-02-28 Roman coins-Au and C removed/GLAHM 29596/GLAHM 29596-Site 5
Spectrum 52																	1.52	98.48		100	2022-02-28 Roman coins-Au and C removed/GLAHM 29596/GLAHM 29596-Site 5
Spectrum 53																		100		100	2022-02-28 Roman coins-Au and C removed/GLAHM 29596/GLAHM 29596-Site 5
Spectrum 54														0.87			2.46	96.67		100	2022-02-28 Roman coins-Au and C removed/GLAHM 29596/GLAHM 29596-Site 5
Spectrum 55	6.94	2.1	13.11	45.18			0		5.43	10.11	0.95	0.36	12.99							97.18	2022-02-28 Roman coins-Au and C removed/GLAHM 40333/GLAHM 40333-Site 2
Spectrum 56	3.87	1.95	5.42	22.2			0		3.06	6.8	0.56	0.46	54.05							98.37	2022-02-28 Roman coins-Au and C removed/GLAHM 40333/GLAHM 40333-Site 2
Spectrum 57	6.42	3.53	7.15	32.58			0		6.05	27.73	0.91		12.99							97.35	2022-02-28 Roman coins-Au and C removed/GLAHM 40333/GLAHM 40333-Site 2
Spectrum 58	2.93	2.32	2.94	11.02	0	0	0	0.23	1.79	73.99			3.51							98.73	2022-02-28 Roman coins-Au and C removed/GLAHM 40333/GLAHM 40333-Site 2
Spectrum 59	6.25	5.79	9.23	38.02			0		4.29	14.64			18.15							96.38	2022-02-28 Roman coins-Au and C removed/GLAHM 40333/GLAHM 40333-Site 2
Spectrum 60	5.59	4.91	7.2	27.61			0		3.7	41.55	0.58		6.49							97.64	2022-02-28 Roman coins-Au and C removed/GLAHM 40333/GLAHM 40333-Site 2
Spectrum 61	18.87	1.16	23.6	40.58			0		2.39	0.96			6.85							94.42	2022-02-28 Roman coins-Au and C removed/GLAHM 40333/GLAHM 40333-Site 3 VP mode
Spectrum 62	12.54	1.24	18.03	51.25			0		2.41	2.07			7.41							94.95	2022-02-28 Roman coins-Au and C removed/GLAHM 40333/GLAHM 40333-Site 3 VP mode
Spectrum 63	15.93	1.28	25.9	42.28			0		2.01	1.12			5.91							94.44	2022-02-28 Roman coins-Au and C removed/GLAHM 40333/GLAHM 40333-Site 3 VP mode
Spectrum 64 VP mode														4.49			3.48	92.03		100	2022-02-28 Roman coins-Au and C removed/GLAHM 40333/GLAHM 40333-Site 3 VP mode
Spectrum 65 VP mode														5.23			4.15	90.61		100	2022-02-28 Roman coins-Au and C removed/GLAHM 40333/GLAHM 40333-Site 3 VP mode
Spectrum 66 VP mode														4.52			3.3	92.17		100	2022-02-28 Roman coins-Au and C removed/GLAHM 40333/GLAHM 40333-Site 3 VP mode
Spectrum 67	0.97	1.75	33.65	49.37			0		9.78	1.29			2.55							99.35	2022-02-28 Roman coins-Au and C removed/GLAHM 40333/GLAHM 40333-Site 4 VP mode
Spectrum 68	1.43	2.42	31.24	47.81			0		9.37	3.66	0.49		2.71							99.11	2022-02-28 Roman coins-Au and C removed/GLAHM 40333/GLAHM 40333-Site 4 VP mode
Spectrum 69	2.76	0.67	1.99	88.57		0	0		1.5	1.78			1.21							98.48	2022-02-28 Roman coins-Au and C removed/GLAHM 40333/GLAHM 40333-Site 4 VP mode
Spectrum 70	26.53	5.07	3.67	8.46		0	0		13.68	15.55			5.27							78.24	2022-02-28 Roman coins-Au and C removed/GLAHM 40333/GLAHM 40333-Site 4 VP mode
Spectrum 71		1.37	1.14	2.8		41.17	0		1.13	1.73			1.34		48.04					98.72	2022-02-28 Roman coins-Au and C removed/GLAHM 40333/GLAHM 40333-Site 5
Spectrum 72	1.02		1.19	2.78		41.18	0		1.02	1.57			1.05		49.07					98.88	2022-02-28 Roman coins-Au and C removed/GLAHM 40333/GLAHM 40333-Site 5
Spectrum 73				100																100	2022-02-28 Roman coins-Au and C removed/GLAHM 40333/GLAHM 40333-Site 6
Spectrum 74				100																100	2022-02-28 Roman coins-Au and C removed/GLAHM 40333/GLAHM 40333-Site 6
Spectrum 75				100																100	2022-02-28 Roman coins-Au and C removed/GLAHM 40333/GLAHM 40333-Site 6
Spectrum 76																				0	2022-02-28 Roman coins-Au and C removed/GLAHM 40333/GLAHM 40333-Site 6
Spectrum 77														4.53			2.96	92.51		100	2022-02-28 Roman coins-Au and C removed/GLAHM 40333/GLAHM 40333-Site 6
Spectrum 78														5			3.71	91.3		100	2022-02-28 Roman coins-Au and C removed/GLAHM 40333/GLAHM 40333-Site 6
Spectrum 79														4.93			2.78	92.28		100	2022-02-28 Roman coins-Au and C removed/GLAHM 40333/GLAHM 40333-Site 6
Spectrum 80				100																100	2022-02-28 Roman coins-Au and C removed/GLAHM 29820/GLAHM 29820-Site 1
Spectrum 81	0.37			97.77			0			1.45										99.59	2022-02-28 Roman coins-Au and C removed/GLAHM 29820/GLAHM 29820-Site 1
Spectrum 82														1.5			6.28	92.21		100	2022-02-28 Roman coins-Au and C removed/GLAHM 29820/GLAHM 29820-Site 1
Spectrum 83														1.78			5.93	92.29		100	2022-02-28 Roman coins-Au and C removed/GLAHM 29820/GLAHM 29820-Site 1
Spectrum 84														1.64			5.77	92.59		100	2022-02-28 Roman coins-Au and C removed/GLAHM 29820/GLAHM 29820-Site 1
Spectrum 85	11.23	4.11	6.51	18.11		0	0		7.9	41.5			2.27							91.62	2022-02-28 Roman coins-Au and C removed/GLAHM 29820/GLAHM 29820-Site 2
Spectrum 86	1.49	1.39	5.8	16.43			0		11.08	29.36			3.7						23.1	92.35	2022-02-28 Roman coins-Au and C removed/GLAHM 29820/GLAHM 29820-Site 2
Spectrum 87	6.18	4.75	7.92	14			0		20.36	27.78			5.74							86.73	2022-02-28 Roman coins-Au and C removed/GLAHM 29820/GLAHM 29820-Site 2
Spectrum 88	6.35	5.12	11.35	17.37			0		13.95	22.91			10.96							88	2022-02-28 Roman coins-Au and C removed/GLAHM 29820/GLAHM 29820-Site 2
