# Supplementary material for: Authenticating coins of the ‘Roman emperor’ Sponsian
Source: PLoS One. 2022 Nov 23;17(11):e0274285. doi: 10.1371/journal.pone.0274285 (PMC9683583; doi:10.1371/journal.pone.0274285)
Supplement: S5 File — (XLSX) [file pone.0274285.s005.xlsx]

## Sheet: Sheet1
Supporting Information 5. Metal bulk composition analyses. Each row represents a spot analysis taken from a particular area on the obverse (O) or reverse (R) of the coin.
GLAHM:29540 Genuine Gordian III aureus					GLAHM:29697 Genuine Philip aureus					GLAHM:29596 Questionable Gordian medallion					GLAHM:29820 Questionable Philip medallion					GLAHM:29821 Questionable Philip medallion					GLAHM:40333 Questionable Sponsian binio
Zone	Au (wt%)	Ag (wt%)	Cu (wt%)		Zone	Au (wt%)	Ag (wt%)	Cu (wt%)		Zone	Au (wt%)	Ag (wt%)	Cu (wt%)		Zone	Au (wt%)	Ag (wt%)	Cu (wt%)		Zone	Au (wt%)	Ag (wt%)	Cu (wt%)		Zone	Au (wt%)	Ag (wt%)	Cu (wt%)
1(O)	100	undetected	undetected		1(O)	98.25	1.75	undetected		1(O)	95.62	3.8	0.59		1(O)	91.84	6.85	1.31		1(O)	94.26	4.71	1.03		1(O)	92.25	3.83	3.92
1(O)	100	undetected	undetected		1(O)	99.75	0.25	undetected		1(O)	96.3	3.06	0.64		1(O)	91.98	6.47	1.55		1(O)	97	2.75	0.25		1(O)	90.86	4.57	4.57
1(O)	100	undetected	undetected		1(O)	99.75	0.25	undetected		1(O)	95.51	3.62	0.87		1(O)	92.27	6.3	1.43		1(O)	95.19	4.56	0.25		1(O)	92.42	3.63	3.95
1(O)	100	undetected	undetected		1(O)	98.28	1.72	undetected		1(O)	96.15	3.1	0.75		1(O)	94.39	4.7	0.91		1(O)	93.97	5.78	0.25		1(O)	92.78	3.26	3.96
1(O)	100	undetected	undetected		N=4					1(O)	98.34	1.66	0.25		1(O)	94.13	5.62	0.25		1(O)	94.45	5.3	0.25		1(O)	91.56	4.08	4.36
1(O)	100	undetected	undetected		AV	99.0075	0.9925	0		1(O)	96.55	2.7	0.75		1(O)	96.53	3.22	0.25		1(O)	94.32	4.79	0.89		1(O)	92.62	3.07	4.31
1(O)	100	undetected	undetected		SD P	0.742576	0.742576	0		1(O)	95.75	4	0.25		2(R)	95.5	4.25	0.25		2(R)	92.92	6.83	0.25		1(O)	93.8	4.89	1.31
N=7										1(O)	95.54	4.21	0.25		2(R)	96.18	3.57	0.25		2(R)	94.35	5.4	0.25		1(O)	94.37	3.87	1.76
AV	100	undetected	undetected							2(R)	97.14	2.61	0.25		2(R)	94.82	4.93	0.25		2(R)	93.24	6.51	0.25		2(R)	90.08	4.25	5.67
SD P	0	undetected	undetected							2(R)	96.93	2.82	0.25		2(R)	94	5.75	0.25		3(R)	94.52	5.23	0.25		2(R)	91.99	3.74	4.27
										2(R)	97.24	1.9	0.86		2(R)	95.41	4.34	0.25		3(R)	94.12	5.63	0.25		2(R)	90.8	4.92	4.28
										2(R)	97.27	2.48	0.25		2(R)	96.29	3.46	0.25		3(R)	93.63	6.12	0.25		2(R)	90.4	5.06	4.54
										3(R)	95.97	2.85	1.18		2(R)	98.22	1.53	0.25		3(R)	93.99	5.76	0.25		2(R)	89.79	4.71	5.5
										3(R)	96.84	2.35	0.81		2(R)	96.89	2.86	0.25		3(R)	95.04	4.71	0.25		3(R)	92.14	3.73	4.13
										3(R)	95.05	3.78	1.17		3(R)	94.37	4.86	0.77		3(R)	93.35	6.4	0.25		3(R)	92.44	3.78	3.78
										3(R)	96.94	2.35	0.71		3(R)	95.1	4.2	0.7		4(R)	93.56	6.19	0.25		3(R)	93.2	4.29	2.51
										3(R)	95.88	3.08	1.04		3(R)	93.76	5.49	0.75		4(R)	93.26	6.49	0.25		3(R)	93.64	3.85	2.51
										3(R)	96.44	2.78	0.78		3(R)	93.81	5.06	1.13		4(R)	93.05	6.19	0.76		3(R)	91.78	4.31	3.91
										4(R)	97.57	2.18	0.25		3(R)	94.92	4.83	0.25		4(R)	94.42	5.33	0.25		4(R)	91.24	4.67	4.09
										4(R)	96.86	2.63	0.51		3(R)	95.6	4.15	0.25		4(R)	94.33	5.42	0.25		4(R)	92.94	3.51	3.55
										4(R)	97.94	1.81	0.25		3(R)	91.71	7.09	1.2		4(R)	93.29	6.03	0.68		4(R)	92.6	4.14	3.26
										4(R)	97.17	2.58	0.25		4(R)	91.51	7.25	1.24		4(R)	93.44	6.31	0.25		4(R)	91.97	4.52	3.51
										4(R)	96.93	2.4	0.67		4(R)	91.64	7.22	1.14		5(R)	93.68	5.53	0.79		5(R)	93.29	3.99	2.72
										4(R)	97.52	2.23	0.25		4(R)	91.76	7.24	1		5(R)	93.71	6.04	0.25		5(R)	92.85	4.1	3.05
										4(R)	97.63	2.12	0.25		4(R)	90.06	8.76	1.18		5(R)	93.84	5.35	0.81		5(R)	92.87	3.61	3.52
										5(R)	97.19	2.56	0.25		4(R)	92.04	6.72	1.24		5(R)	93.36	6.39	0.25		5(R)	92.35	5.58	2.07
										5(R)	97.79	1.96	0.25		4(R)	91.67	7.17	1.16		5(R)	93.97	5.78	0.25		5(R)	90.96	4.66	4.38
										5(R)	99.5	0.25	0.25		4(R)	91.36	7.21	1.43		5(R)	93.14	6.1	0.76		6(R)	92.83	3.92	3.25
										5(R)	97.67	2.08	0.25		4(R)	90.78	7.78	1.44		5(R)	92.66	6.54	0.8		6(R)	92.22	4.3	3.48
										5(R)	98.01	1.74	0.25		4(R)	90.93	7.52	1.55		5(R)	94.02	5.73	0.25		6(R)	91.93	4.67	3.4
										5(R)	95.97	3.78	0.25		4(R)	92.82	6.23	0.95		5(R)	93.55	6.2	0.25		6(R)	93.68	3.49	2.83
										5(R)	98.08	1.67	0.25		5(R)	97.51	2.24	0.25		6(R)	93.63	6.12	0.25		6(R)	91.55	4.86	3.59
										5(R)	96.63	3.12	0.25		5(R)	94.67	5.08	0.25		6(R)	93.75	6	0.25		6(R)	92.32	4.59	3.09
										6(R)	96.03	3.06	0.91		5(R)	96.9	2.85	0.25		6(R)	93.35	6.4	0.25		7(R)	93.11	3.59	3.3
										6(R)	94.36	4.25	1.39		5(R)	97.6	2.15	0.25		6(R)	94.2	5.55	0.25		7(R)	93.49	3.5	3.01
										6(R)	95.87	3.36	0.77		5(R)	97.35	2.4	0.25		6(R)	93.99	5.76	0.25		7(R)	92.77	3.79	3.44
										6(R)	95.91	3.04	1.05		5(R)	97.44	2.31	0.25		6(R)	93.53	6.22	0.25		7(R)	93.87	2.8	3.33
										6(R)	95.78	3.36	0.86		5(R)	97.72	2.03	0.25		6(R)	94.54	5.21	0.25		7(R)	93.1	3.89	3.01
										6(R)	96.48	2.75	0.77		5(R)	97.85	1.9	0.25		7(R)	93.94	5.81	0.25		7(R)	94.01	2.79	3.2
										6(R)	95.99	3.48	0.53		6(R)	93.31	5.73	0.96		7(R)	93.5	6.25	0.25		8(R)	93.6	3.73	2.67
										6(R)	95.81	3.43	0.76		6(R)	94.5	5.25	0.25		7(R)	91.87	7.88	0.25		8(R)	92.77	3.83	3.4
										7(R)	96.31	3.44	0.25		6(R)	94.31	4.86	0.83		7(R)	94.37	5.38	0.25		8(R)	92.99	3.82	3.19
										7(R)	95.57	3.6	0.83		6(R)	95.42	3.89	0.69		7(R)	94.4	5.35	0.25		8(R)	92.79	3.32	3.89
										7(R)	96.97	2.78	0.25		6(R)	95.69	3.37	0.94		7(R)	94.3	5.45	0.25		8(R)	92.54	3.89	3.57
										7(R)	97.68	2.07	0.25		6(R)	95.01	4.74	0.25		7(R)	93.84	5.91	0.25		8(R)	93.37	4.26	2.37
										7(R)	95.83	3.45	0.72		6(R)	95.82	3.93	0.25		7(R)	94.39	5.36	0.25		9(R)	94.89	2.65	2.46
										7(R)	97.02	2.73	0.25		6(R)	94.4	4.57	1.03		N=45					9(R)	94.84	2.26	2.9
										7(R)	96.8	2.95	0.25		7(R)	95.42	4.33	0.25		AV	93.8963	5.75543	0.348261		9(R)	97.1	1.1	1.8
										7(R)	97.76	1.56	0.68		7(R)	95.14	4.61	0.25		SD.P	0.762209	0.75481	0.218028		9(R)	92.04	3.92	4.04
										N=48					7(R)	97.25	2.5	0.25							10(R)	94.31	2.64	3.05
										AV	96.6957	2.76673	0.542857		7(R)	95.19	4.56	0.25							10(R)	93.32	3.35	3.33
										SD P	0.961739	0.780276	0.321857		7(R)	95.15	4.6	0.25							10(R)	95.34	2.82	1.84
															7(R)	94.27	5	0.73							11(R)	92.89	3.64	3.47
															8(R)	96.89	2.86	0.25							11(R)	93.07	3.38	3.55
															8(R)	96.12	3.63	0.25							11(R)	93.84	2.91	3.25
															8(R)	96.62	3.13	0.25							11(R)	91.41	4.41	4.18
															N=55										11(R)	93.44	3.6	2.96
															AV	94.64	4.73482	0.625179							11(R)	92.35	4.18	3.47
															SD.P	2.10743	1.7359	0.453246							11(R)	93.97	3.66	2.37
																									N=59
																									AV	92.7753	3.83356	3.39119
																									SD P	1.2706	0.749492	0.835322
